# Supplementary material for: rac-4a,10b-cis,10b,5c-trans-5-(7-Methyl-2-oxo-2H-chromen-4-yl)-3,4,4a,5,6,10b-hexa­hydro-2H-pyrano[3,2-c]quinoline
Source: Acta Crystallogr Sect E Struct Rep Online. 2013 Jan 23;69(Pt 2):o280. doi: 10.1107/S1600536813001876 (PMC3569807; doi:10.1107/S1600536813001876)
Supplement: Supplementary file 1 [file e-69-0o280-sup1.cif]

##############################################################################
#                                                                            #
# This CIF contains the data in a paper accepted for publication in          #
# Acta Crystallographica Section E. It conforms to the requirements of       #
# Notes for Authors for Acta Crystallographica Section E, and has been       #
# peer reviewed under the auspices of the IUCr Commission on Journals.       #
#                                                                            #
# Full details of the Crystallographic Information File format               #
# are given in the paper "The Crystallographic Information File (CIF):       #
# a New Standard Archive File for Crystallography" by S. R. Hall, F. H.      #
# Allen and I. D. Brown [Acta Cryst. (1991), A47, 655-685].                  #
#                                                                            #
# The current version of the core CIF dictionary is obtainable from          #
# ftp://ftp.iucr.org/pub/cif_core.dic.                                       #
#                                                                            #
# Software is freely available for graphical display of the structure(s)     #
# in this CIF. For information consult the CIF software page                 #
# http://www.iucr.org/resources/cif/software.                                #
#                                                                            #
# This file may be used for bona fide research purposes within the           #
# scientific community so long as proper attribution is given to the journal # 
# article from which it was obtained.                                        #
#                                                                            #
##############################################################################
data_I
_audit_creation_method     SHELXL-97
_chemical_name_systematic
;\
<i>rac</i>-4a,10-<i>cis</i>,10b,5c-<i>trans</i>-5-(7-Methyl-2-oxo-2<i>H</i>-\
chromen-4-yl)-3,4,4a,5,6,10b-hexahydro-2<i>H</i>-pyrano[3,2-<i>c</i>]quinoline
;
_chemical_name_common     ?
_chemical_formula_moiety     'C22 H21 N O3'
_chemical_formula_sum     'C22 H21 N O3'
_chemical_formula_iupac     'C22 H21 N O3'
_chemical_formula_weight     347.40
_chemical_melting_point     ?
_symmetry_cell_setting     triclinic
_symmetry_space_group_name_H-M     'P -1'
_symmetry_space_group_name_Hall     '-P 1'
loop_
    _symmetry_equiv_pos_as_xyz
    'x, y, z'
    '-x, -y, -z'
_cell_length_a     7.7529(4)
_cell_length_b     11.2790(7)
_cell_length_c     11.7563(11)
_cell_angle_alpha     117.232(3)
_cell_angle_beta     98.475(3)
_cell_angle_gamma     101.301(2)
_cell_volume     862.60(11)
_cell_formula_units_Z     2
_cell_measurement_reflns_used     6950
_cell_measurement_theta_min     2.071
_cell_measurement_theta_max     30.180
_cell_measurement_temperature     296(2)
_exptl_crystal_description     block
_exptl_crystal_colour     colourless
_exptl_crystal_size_max     0.20
_exptl_crystal_size_mid     0.15
_exptl_crystal_size_min     0.15
_exptl_crystal_density_diffrn     1.338
_exptl_crystal_density_meas     ?
_exptl_crystal_density_method     'not measured'
_exptl_crystal_F_000     368
_exptl_absorpt_coefficient_mu     0.089
_exptl_absorpt_correction_type     multi-scan
_exptl_absorpt_process_details     '(SADABS; Bruker 1999)'
_exptl_absorpt_correction_T_min     0.984
_exptl_absorpt_correction_T_max     0.987
_exptl_special_details     ?
_diffrn_ambient_temperature     296(2)
_diffrn_radiation_type     MoK\a
_diffrn_radiation_wavelength     0.71073
_diffrn_radiation_source     'fine-focus sealed tube'
_diffrn_radiation_monochromator     graphite
_diffrn_measurement_device_type     'Bruker Kappa APEXII CCD'
_diffrn_measurement_method     '\w and \f scan'
_diffrn_detector_area_resol_mean     ?
_diffrn_reflns_number     18945
_diffrn_reflns_av_R_equivalents     0.0303
_diffrn_reflns_av_sigmaI/netI     0.0259
_diffrn_reflns_theta_min     2.02
_diffrn_reflns_theta_max     30.18
_diffrn_reflns_theta_full     25.00
_diffrn_measured_fraction_theta_max     0.981
_diffrn_measured_fraction_theta_full     0.994
_diffrn_reflns_limit_h_min     -10
_diffrn_reflns_limit_h_max     10
_diffrn_reflns_limit_k_min     -15
_diffrn_reflns_limit_k_max     15
_diffrn_reflns_limit_l_min     -16
_diffrn_reflns_limit_l_max     16
_diffrn_standards_number     0
_diffrn_standards_interval_count     .
_diffrn_standards_interval_time     .
_diffrn_standards_decay_%     ?
_refine_special_details
;
Refinement of <i>F</i>^2^ against ALL reflections. The weighted <i>R</i>-factor
<i>wR</i> and goodness of fit <i>S</i> are based on <i>F</i>^2^, conventional
<i>R</i>-factors <i>R</i> are based on <i>F</i>, with <i>F</i> set to zero for
negative <i>F</i>^2^. The threshold expression of <i>F</i>^2^ >
\s(<i>F</i>^2^) is used only for calculating <i>R</i>-factors(gt) <i>etc</i>.
and is not relevant to the choice of reflections for refinement.
<i>R</i>-factors based on <i>F</i>^2^ are statistically about twice as large
as those based on <i>F</i>, and <i>R</i>- factors based on ALL data will be
even larger.
;
_reflns_number_total     5009
_reflns_number_gt     3544
_reflns_threshold_expression     'I>2\s(I)'
_refine_ls_structure_factor_coef     Fsqd
_refine_ls_matrix_type     full
_refine_ls_R_factor_all     0.0790
_refine_ls_R_factor_gt     0.0545
_refine_ls_wR_factor_gt     0.1484
_refine_ls_wR_factor_ref     0.1767
_refine_ls_goodness_of_fit_ref     1.030
_refine_ls_restrained_S_all     1.030
_refine_ls_number_reflns     5009
_refine_ls_number_parameters     235
_refine_ls_number_restraints     0
_refine_ls_hydrogen_treatment     constr
_refine_ls_weighting_scheme     calc
_refine_ls_weighting_details
         'calc w=1/[\s^2^(Fo^2^)+(0.0832P)^2^+0.3474P] where P=(Fo^2^+2Fc^2^)/3'
_atom_sites_solution_hydrogens     geom
_atom_sites_solution_primary     direct
_atom_sites_solution_secondary     difmap
_refine_ls_shift/su_max     0.001
_refine_ls_shift/su_mean     0.000
_refine_diff_density_max     0.409
_refine_diff_density_min     -0.270
_refine_ls_extinction_method     none
_refine_ls_extinction_coef     ?
loop_
    _atom_type_symbol
    _atom_type_description
    _atom_type_scat_dispersion_real
    _atom_type_scat_dispersion_imag
    _atom_type_scat_source
    'C' 'C' 0.0033 0.0016
                         'International Tables Vol C Tables 4.2.6.8 and 6.1.1.4'
    'H' 'H' 0.0000 0.0000
                         'International Tables Vol C Tables 4.2.6.8 and 6.1.1.4'
    'N' 'N' 0.0061 0.0033
                         'International Tables Vol C Tables 4.2.6.8 and 6.1.1.4'
    'O' 'O' 0.0106 0.0060
                         'International Tables Vol C Tables 4.2.6.8 and 6.1.1.4'
_computing_data_collection     'APEX2 (Bruker, 2004)'
_computing_cell_refinement     'APEX2 and SAINT (Bruker, 2004)'
_computing_data_reduction     'SAINT and XPREP (Bruker, 2004)'
_computing_structure_solution     'SHELXS97 (Sheldrick, 2008)'
_computing_structure_refinement     'SHELXL97 (Sheldrick, 2008)'
_computing_molecular_graphics     'ORTEP3 (Farrugia, 2012)'
_computing_publication_material     'PLATON (Spek, 2009)'
loop_
    _atom_site_type_symbol
    _atom_site_label
    _atom_site_fract_x
    _atom_site_fract_y
    _atom_site_fract_z
    _atom_site_U_iso_or_equiv
    _atom_site_adp_type
    _atom_site_calc_flag
    _atom_site_refinement_flags
    _atom_site_occupancy
    _atom_site_symmetry_multiplicity
    _atom_site_disorder_assembly
    _atom_site_disorder_group
    O O1 0.69639(15) 0.63713(13) 0.02296(11) 0.0385(3) Uani d . 1 1 . .
    C C13 0.9273(2) 0.64223(15) -0.13810(14) 0.0305(3) Uani d . 1 1 . .
    C C21 1.0013(2) 0.66621(15) -0.00600(14) 0.0306(3) Uani d . 1 1 . .
    N N1 0.95359(19) 0.59869(13) -0.35976(12) 0.0343(3) Uani d . 1 1 . .
    H H1 0.9425 0.5149 -0.4199 0.041 Uiso calc R 1 1 . .
    C C16 0.8806(2) 0.66458(16) 0.07070(15) 0.0321(3) Uani d . 1 1 . .
    C C14 0.7463(2) 0.61512(17) -0.18120(16) 0.0363(3) Uani d . 1 1 . .
    H H14 0.6982 0.5978 -0.2665 0.044 Uiso calc R 1 1 . .
    C C9 1.0532(2) 0.65038(16) -0.22402(14) 0.0320(3) Uani d . 1 1 . .
    H H9 1.1325 0.5922 -0.2253 0.038 Uiso calc R 1 1 . .
    C C1 0.8757(2) 0.68235(16) -0.39430(14) 0.0315(3) Uani d . 1 1 . .
    C C17 0.9383(2) 0.69114(17) 0.19930(16) 0.0377(3) Uani d . 1 1 . .
    H H17 0.8538 0.6898 0.2476 0.045 Uiso calc R 1 1 . .
    C C18 1.1206(2) 0.71958(17) 0.25613(16) 0.0375(3) Uani d . 1 1 . .
    C C19 1.2429(2) 0.71608(18) 0.17925(17) 0.0394(4) Uani d . 1 1 . .
    H H19 1.3659 0.7322 0.2154 0.047 Uiso calc R 1 1 . .
    C C20 1.1850(2) 0.68931(18) 0.05130(16) 0.0372(3) Uani d . 1 1 . .
    H H20 1.2691 0.6865 0.0020 0.045 Uiso calc R 1 1 . .
    O O3 1.16897(19) 1.03131(13) -0.12889(13) 0.0526(4) Uani d . 1 1 . .
    C C8 1.1758(2) 0.80019(17) -0.16807(15) 0.0363(3) Uani d . 1 1 . .
    H H8 1.2389 0.8366 -0.0748 0.044 Uiso calc R 1 1 . .
    O O2 0.45952(18) 0.58805(17) -0.13623(15) 0.0564(4) Uani d . 1 1 . .
    C C15 0.6228(2) 0.61153(18) -0.10156(17) 0.0377(3) Uani d . 1 1 . .
    C C7 1.0589(2) 0.89261(16) -0.17287(16) 0.0384(4) Uani d . 1 1 . .
    H H7 0.9858 0.9001 -0.1100 0.046 Uiso calc R 1 1 . .
    C C6 0.9262(2) 0.82680(16) -0.30839(16) 0.0359(3) Uani d . 1 1 . .
    C C10 1.3203(2) 0.8037(2) -0.24303(18) 0.0419(4) Uani d . 1 1 . .
    H H10A 1.4040 0.7555 -0.2280 0.050 Uiso calc R 1 1 . .
    H H10B 1.2614 0.7557 -0.3376 0.050 Uiso calc R 1 1 . .
    C C2 0.7472(2) 0.62255(19) -0.51719(17) 0.0415(4) Uani d . 1 1 . .
    H H2 0.7121 0.5264 -0.5744 0.050 Uiso calc R 1 1 . .
    C C22 1.1856(3) 0.7542(2) 0.39765(18) 0.0518(5) Uani d . 1 1 . .
    H H22A 1.3155 0.7709 0.4209 0.078 Uiso calc R 1 1 . .
    H H22B 1.1263 0.6775 0.4072 0.078 Uiso calc R 1 1 . .
    H H22C 1.1566 0.8365 0.4553 0.078 Uiso calc R 1 1 . .
    C C12 1.2970(3) 1.03446(19) -0.2043(2) 0.0537(5) Uani d . 1 1 . .
    H H12A 1.3662 1.1307 -0.1712 0.064 Uiso calc R 1 1 . .
    H H12B 1.2311 0.9952 -0.2965 0.064 Uiso calc R 1 1 . .
    C C5 0.8472(3) 0.9065(2) -0.3492(2) 0.0514(5) Uani d . 1 1 . .
    H H5 0.8796 1.0026 -0.2928 0.062 Uiso calc R 1 1 . .
    C C4 0.7226(3) 0.8466(3) -0.4707(3) 0.0616(6) Uani d . 1 1 . .
    H H4 0.6724 0.9019 -0.4964 0.074 Uiso calc R 1 1 . .
    C C3 0.6725(3) 0.7046(2) -0.5542(2) 0.0542(5) Uani d . 1 1 . .
    H H3 0.5874 0.6638 -0.6362 0.065 Uiso calc R 1 1 . .
    C C11 1.4262(3) 0.9538(2) -0.1964(2) 0.0541(5) Uani d . 1 1 . .
    H H11A 1.5002 0.9976 -0.1055 0.065 Uiso calc R 1 1 . .
    H H11B 1.5073 0.9547 -0.2517 0.065 Uiso calc R 1 1 . .
loop_
    _atom_site_aniso_label
    _atom_site_aniso_U_11
    _atom_site_aniso_U_22
    _atom_site_aniso_U_33
    _atom_site_aniso_U_12
    _atom_site_aniso_U_13
    _atom_site_aniso_U_23
    O1 0.0341(6) 0.0493(7) 0.0405(6) 0.0154(5) 0.0186(5) 0.0257(5)
    C13 0.0329(7) 0.0325(7) 0.0300(7) 0.0116(6) 0.0133(6) 0.0168(6)
    C21 0.0330(7) 0.0326(7) 0.0307(7) 0.0112(6) 0.0127(6) 0.0179(6)
    N1 0.0461(8) 0.0300(6) 0.0254(6) 0.0145(5) 0.0118(5) 0.0110(5)
    C16 0.0333(8) 0.0330(7) 0.0347(7) 0.0117(6) 0.0140(6) 0.0188(6)
    C14 0.0354(8) 0.0440(9) 0.0344(8) 0.0131(6) 0.0123(6) 0.0221(7)
    C9 0.0336(8) 0.0388(8) 0.0285(7) 0.0134(6) 0.0134(6) 0.0185(6)
    C1 0.0342(8) 0.0345(7) 0.0290(7) 0.0109(6) 0.0135(6) 0.0166(6)
    C17 0.0450(9) 0.0409(8) 0.0358(8) 0.0145(7) 0.0202(7) 0.0227(7)
    C18 0.0469(9) 0.0359(8) 0.0328(7) 0.0104(7) 0.0119(6) 0.0202(6)
    C19 0.0349(8) 0.0485(9) 0.0399(8) 0.0119(7) 0.0084(6) 0.0270(8)
    C20 0.0350(8) 0.0480(9) 0.0387(8) 0.0145(7) 0.0162(6) 0.0270(7)
    O3 0.0595(8) 0.0312(6) 0.0472(7) 0.0018(5) 0.0232(6) 0.0061(5)
    C8 0.0350(8) 0.0436(9) 0.0263(7) 0.0046(6) 0.0087(6) 0.0170(6)
    O2 0.0334(7) 0.0876(11) 0.0619(9) 0.0234(7) 0.0187(6) 0.0447(8)
    C15 0.0333(8) 0.0444(9) 0.0429(8) 0.0150(6) 0.0142(6) 0.0253(7)
    C7 0.0426(9) 0.0307(7) 0.0318(7) 0.0051(6) 0.0161(6) 0.0082(6)
    C6 0.0373(8) 0.0332(8) 0.0372(8) 0.0117(6) 0.0148(6) 0.0158(6)
    C10 0.0372(9) 0.0538(10) 0.0450(9) 0.0143(7) 0.0179(7) 0.0307(8)
    C2 0.0387(9) 0.0463(9) 0.0346(8) 0.0095(7) 0.0088(7) 0.0179(7)
    C22 0.0595(12) 0.0614(12) 0.0362(9) 0.0124(9) 0.0112(8) 0.0287(9)
    C12 0.0603(12) 0.0368(9) 0.0536(11) 0.0000(8) 0.0229(9) 0.0179(8)
    C5 0.0519(11) 0.0411(9) 0.0682(13) 0.0204(8) 0.0198(9) 0.0294(9)
    C4 0.0565(13) 0.0700(14) 0.0808(15) 0.0291(11) 0.0165(11) 0.0524(13)
    C3 0.0425(10) 0.0737(14) 0.0523(11) 0.0169(9) 0.0072(8) 0.0381(11)
    C11 0.0416(10) 0.0625(12) 0.0491(10) -0.0022(8) 0.0143(8) 0.0271(9)
_geom_special_details
;
All e.s.d.'s (except the e.s.d. in the dihedral angle between two l.s. planes)
are estimated using the full covariance matrix. The cell e.s.d.'s are taken
into account individually in the estimation of e.s.d.'s in distances, angles
and torsion angles; correlations between e.s.d.'s in cell parameters are only
used when they are defined by crystal symmetry. An approximate (isotropic)
treatment of cell e.s.d.'s is used for estimating e.s.d.'s involving l.s.
planes.
;
loop_
    _geom_bond_atom_site_label_1
    _geom_bond_atom_site_label_2
    _geom_bond_site_symmetry_2
    _geom_bond_distance
    _geom_bond_publ_flag
    O1 C15 . 1.362(2) ?
    O1 C16 . 1.3720(19) ?
    C13 C14 . 1.342(2) ?
    C13 C21 . 1.451(2) ?
    C13 C9 . 1.5237(19) ?
    C21 C16 . 1.3948(19) ?
    C21 C20 . 1.401(2) ?
    N1 C1 . 1.386(2) ?
    N1 C9 . 1.4463(19) ?
    N1 H1 . 0.8600 ?
    C16 C17 . 1.382(2) ?
    C14 C15 . 1.442(2) ?
    C14 H14 . 0.9300 ?
    C9 C8 . 1.536(2) ?
    C9 H9 . 0.9800 ?
    C1 C2 . 1.398(2) ?
    C1 C6 . 1.398(2) ?
    C17 C18 . 1.377(2) ?
    C17 H17 . 0.9300 ?
    C18 C19 . 1.397(2) ?
    C18 C22 . 1.502(2) ?
    C19 C20 . 1.374(2) ?
    C19 H19 . 0.9300 ?
    C20 H20 . 0.9300 ?
    O3 C12 . 1.431(2) ?
    O3 C7 . 1.4316(19) ?
    C8 C7 . 1.523(2) ?
    C8 C10 . 1.529(2) ?
    C8 H8 . 0.9800 ?
    O2 C15 . 1.207(2) ?
    C7 C6 . 1.511(2) ?
    C7 H7 . 0.9800 ?
    C6 C5 . 1.391(2) ?
    C10 C11 . 1.522(3) ?
    C10 H10A . 0.9700 ?
    C10 H10B . 0.9700 ?
    C2 C3 . 1.373(3) ?
    C2 H2 . 0.9300 ?
    C22 H22A . 0.9600 ?
    C22 H22B . 0.9600 ?
    C22 H22C . 0.9600 ?
    C12 C11 . 1.499(3) ?
    C12 H12A . 0.9700 ?
    C12 H12B . 0.9700 ?
    C5 C4 . 1.373(3) ?
    C5 H5 . 0.9300 ?
    C4 C3 . 1.372(3) ?
    C4 H4 . 0.9300 ?
    C3 H3 . 0.9300 ?
    C11 H11A . 0.9700 ?
    C11 H11B . 0.9700 ?
loop_
    _geom_angle_atom_site_label_1
    _geom_angle_atom_site_label_2
    _geom_angle_atom_site_label_3
    _geom_angle_site_symmetry_1
    _geom_angle_site_symmetry_3
    _geom_angle
    _geom_angle_publ_flag
    C15 O1 C16 . . 121.40(12) ?
    C14 C13 C21 . . 118.25(13) ?
    C14 C13 C9 . . 121.18(13) ?
    C21 C13 C9 . . 120.56(13) ?
    C16 C21 C20 . . 116.62(13) ?
    C16 C21 C13 . . 117.98(13) ?
    C20 C21 C13 . . 125.39(13) ?
    C1 N1 C9 . . 120.93(12) ?
    C1 N1 H1 . . 119.5 ?
    C9 N1 H1 . . 119.5 ?
    O1 C16 C17 . . 115.72(13) ?
    O1 C16 C21 . . 121.83(13) ?
    C17 C16 C21 . . 122.45(15) ?
    C13 C14 C15 . . 123.12(14) ?
    C13 C14 H14 . . 118.4 ?
    C15 C14 H14 . . 118.4 ?
    N1 C9 C13 . . 112.47(12) ?
    N1 C9 C8 . . 108.27(12) ?
    C13 C9 C8 . . 112.04(12) ?
    N1 C9 H9 . . 108.0 ?
    C13 C9 H9 . . 108.0 ?
    C8 C9 H9 . . 108.0 ?
    N1 C1 C2 . . 119.91(14) ?
    N1 C1 C6 . . 120.76(14) ?
    C2 C1 C6 . . 119.33(15) ?
    C18 C17 C16 . . 120.12(14) ?
    C18 C17 H17 . . 119.9 ?
    C16 C17 H17 . . 119.9 ?
    C17 C18 C19 . . 118.40(14) ?
    C17 C18 C22 . . 120.50(15) ?
    C19 C18 C22 . . 121.10(16) ?
    C20 C19 C18 . . 121.31(15) ?
    C20 C19 H19 . . 119.3 ?
    C18 C19 H19 . . 119.3 ?
    C19 C20 C21 . . 120.98(14) ?
    C19 C20 H20 . . 119.5 ?
    C21 C20 H20 . . 119.5 ?
    C12 O3 C7 . . 112.87(13) ?
    C7 C8 C10 . . 110.95(13) ?
    C7 C8 C9 . . 109.85(13) ?
    C10 C8 C9 . . 111.42(13) ?
    C7 C8 H8 . . 108.2 ?
    C10 C8 H8 . . 108.2 ?
    C9 C8 H8 . . 108.2 ?
    O2 C15 O1 . . 117.36(14) ?
    O2 C15 C14 . . 125.26(16) ?
    O1 C15 C14 . . 117.37(14) ?
    O3 C7 C6 . . 112.52(14) ?
    O3 C7 C8 . . 111.57(14) ?
    C6 C7 C8 . . 111.58(12) ?
    O3 C7 H7 . . 106.9 ?
    C6 C7 H7 . . 106.9 ?
    C8 C7 H7 . . 106.9 ?
    C5 C6 C1 . . 118.48(16) ?
    C5 C6 C7 . . 121.39(15) ?
    C1 C6 C7 . . 120.10(14) ?
    C11 C10 C8 . . 110.52(15) ?
    C11 C10 H10A . . 109.5 ?
    C8 C10 H10A . . 109.5 ?
    C11 C10 H10B . . 109.5 ?
    C8 C10 H10B . . 109.5 ?
    H10A C10 H10B . . 108.1 ?
    C3 C2 C1 . . 120.53(17) ?
    C3 C2 H2 . . 119.7 ?
    C1 C2 H2 . . 119.7 ?
    C18 C22 H22A . . 109.5 ?
    C18 C22 H22B . . 109.5 ?
    H22A C22 H22B . . 109.5 ?
    C18 C22 H22C . . 109.5 ?
    H22A C22 H22C . . 109.5 ?
    H22B C22 H22C . . 109.5 ?
    O3 C12 C11 . . 111.81(16) ?
    O3 C12 H12A . . 109.3 ?
    C11 C12 H12A . . 109.3 ?
    O3 C12 H12B . . 109.3 ?
    C11 C12 H12B . . 109.3 ?
    H12A C12 H12B . . 107.9 ?
    C4 C5 C6 . . 121.58(18) ?
    C4 C5 H5 . . 119.2 ?
    C6 C5 H5 . . 119.2 ?
    C3 C4 C5 . . 119.68(18) ?
    C3 C4 H4 . . 120.2 ?
    C5 C4 H4 . . 120.2 ?
    C4 C3 C2 . . 120.39(18) ?
    C4 C3 H3 . . 119.8 ?
    C2 C3 H3 . . 119.8 ?
    C12 C11 C10 . . 110.22(15) ?
    C12 C11 H11A . . 109.6 ?
    C10 C11 H11A . . 109.6 ?
    C12 C11 H11B . . 109.6 ?
    C10 C11 H11B . . 109.6 ?
    H11A C11 H11B . . 108.1 ?
loop_
    _geom_torsion_atom_site_label_1
    _geom_torsion_atom_site_label_2
    _geom_torsion_atom_site_label_3
    _geom_torsion_atom_site_label_4
    _geom_torsion_site_symmetry_1
    _geom_torsion_site_symmetry_2
    _geom_torsion_site_symmetry_3
    _geom_torsion_site_symmetry_4
    _geom_torsion
    _geom_torsion_publ_flag
    C14 C13 C21 C16 . . . . -2.2(2) ?
    C9 C13 C21 C16 . . . . 176.72(13) ?
    C14 C13 C21 C20 . . . . 176.89(15) ?
    C9 C13 C21 C20 . . . . -4.2(2) ?
    C15 O1 C16 C17 . . . . 178.94(14) ?
    C15 O1 C16 C21 . . . . -0.7(2) ?
    C20 C21 C16 O1 . . . . -177.22(14) ?
    C13 C21 C16 O1 . . . . 2.0(2) ?
    C20 C21 C16 C17 . . . . 3.2(2) ?
    C13 C21 C16 C17 . . . . -177.65(14) ?
    C21 C13 C14 C15 . . . . 1.3(2) ?
    C9 C13 C14 C15 . . . . -177.63(14) ?
    C1 N1 C9 C13 . . . . 81.22(17) ?
    C1 N1 C9 C8 . . . . -43.13(18) ?
    C14 C13 C9 N1 . . . . -11.8(2) ?
    C21 C13 C9 N1 . . . . 169.30(13) ?
    C14 C13 C9 C8 . . . . 110.44(17) ?
    C21 C13 C9 C8 . . . . -68.46(18) ?
    C9 N1 C1 C2 . . . . -165.72(14) ?
    C9 N1 C1 C6 . . . . 15.3(2) ?
    O1 C16 C17 C18 . . . . 179.88(14) ?
    C21 C16 C17 C18 . . . . -0.5(2) ?
    C16 C17 C18 C19 . . . . -2.1(2) ?
    C16 C17 C18 C22 . . . . 177.53(16) ?
    C17 C18 C19 C20 . . . . 2.0(3) ?
    C22 C18 C19 C20 . . . . -177.66(16) ?
    C18 C19 C20 C21 . . . . 0.8(3) ?
    C16 C21 C20 C19 . . . . -3.3(2) ?
    C13 C21 C20 C19 . . . . 177.62(15) ?
    N1 C9 C8 C7 . . . . 59.54(15) ?
    C13 C9 C8 C7 . . . . -65.06(16) ?
    N1 C9 C8 C10 . . . . -63.82(17) ?
    C13 C9 C8 C10 . . . . 171.57(13) ?
    C16 O1 C15 O2 . . . . 179.89(15) ?
    C16 O1 C15 C14 . . . . -0.3(2) ?
    C13 C14 C15 O2 . . . . 179.75(18) ?
    C13 C14 C15 O1 . . . . 0.0(2) ?
    C12 O3 C7 C6 . . . . -68.9(2) ?
    C12 O3 C7 C8 . . . . 57.39(19) ?
    C10 C8 C7 O3 . . . . -52.89(17) ?
    C9 C8 C7 O3 . . . . -176.54(12) ?
    C10 C8 C7 C6 . . . . 73.92(16) ?
    C9 C8 C7 C6 . . . . -49.72(16) ?
    N1 C1 C6 C5 . . . . 178.45(15) ?
    C2 C1 C6 C5 . . . . -0.5(2) ?
    N1 C1 C6 C7 . . . . -3.5(2) ?
    C2 C1 C6 C7 . . . . 177.48(14) ?
    O3 C7 C6 C5 . . . . -33.6(2) ?
    C8 C7 C6 C5 . . . . -159.93(15) ?
    O3 C7 C6 C1 . . . . 148.42(14) ?
    C8 C7 C6 C1 . . . . 22.1(2) ?
    C7 C8 C10 C11 . . . . 51.00(19) ?
    C9 C8 C10 C11 . . . . 173.74(14) ?
    N1 C1 C2 C3 . . . . -178.30(15) ?
    C6 C1 C2 C3 . . . . 0.7(2) ?
    C7 O3 C12 C11 . . . . -59.8(2) ?
    C1 C6 C5 C4 . . . . -0.1(3) ?
    C7 C6 C5 C4 . . . . -178.11(18) ?
    C6 C5 C4 C3 . . . . 0.7(3) ?
    C5 C4 C3 C2 . . . . -0.5(3) ?
    C1 C2 C3 C4 . . . . -0.2(3) ?
    O3 C12 C11 C10 . . . . 56.8(2) ?
    C8 C10 C11 C12 . . . . -52.7(2) ?
loop_
    _geom_hbond_atom_site_label_D
    _geom_hbond_atom_site_label_H
    _geom_hbond_atom_site_label_A
    _geom_hbond_site_symmetry_A
    _geom_hbond_distance_DH
    _geom_hbond_distance_HA
    _geom_hbond_distance_DA
    _geom_hbond_angle_DHA
    _geom_hbond_publ_flag
    C10 H10B N1 . 0.97 2.58 2.947(2) 103 no
    C12 H12A O1 2_775 0.97 2.59 3.307(3) 131 yes
    C14 H14 N1 . 0.93 2.40 2.789(2) 105 no
    C20 H20 O2 1_655 0.93 2.40 3.275(2) 157 yes
    C5 H5 Cg5 2_755 0.93 2.98 3.910(3) 173 no
data_global
_journal_date_recd_electronic     2012-12-17
_journal_date_accepted     2013-01-18
_journal_name_full     'Acta Crystallographica, Section E'
_journal_year     2013
_journal_volume     69
_journal_issue      2
_journal_page_first     o280
_journal_page_last     o280
_journal_paper_category     QO
_journal_paper_doi     10.1107/S1600536813001876
_journal_coeditor_code     ZS2247
_publ_contact_author_name     'Dr. G. Vasuki'
_publ_contact_author_address
;
Department of Physics
Kunthavai Naachiar Govt. Arts College(W) (Autonomous)
Thanjavur-613 007.
;
_publ_contact_author_email     vasuki.arasi@yahoo.com
_publ_contact_author_fax     '04362 237152'
_publ_contact_author_phone     '9791402323'
_publ_section_title
;\
<i>rac</i>-4a,10-<i>cis</i>,10b,5c-<i>trans</i>-5-(7-Methyl-2-oxo-2<i>H</i>-\
chromen-4-yl)-3,4,4a,5,6,10b-hexahydro-2<i>H</i>-pyrano[3,2-<i>c</i>]quinoline
;
loop_
    _publ_author_name
    _publ_author_address
    'M. Kayalvizhi'
;         Department of Physics
          Kunthavai Naachiar Government Arts College (W) (Autonomous)
          Thanjavur-7
          India
;
    'G. Vasuki'
;         Department of Physics
          Kunthavai Naachiar Government Arts College (W) (Autonomous)
          Thanjavur-7
          India
;
    'Shriniwas D. Samant'
;          Department of Chemistry
           Institute of Chemical Technology
           N.M. Parekh  Road
           Matunga
           Mumbai 400 019
           India
;
    'Kailas K. Sanap'
;          Department of Chemistry
           Institute of Chemical Technology
           N.M. Parekh  Road
           Matunga
           Mumbai 400 019
           India
;
