# Supplementary material for: rac-4a,10b-cis,10b,5c-trans-5-(7-Methyl-2-oxo-2H-chromen-4-yl)-3,4,4a,5,6,10b-hexa­hydro-2H-pyrano[3,2-c]quinoline
Source: Acta Crystallogr Sect E Struct Rep Online. 2013 Jan 23;69(Pt 2):o280. doi: 10.1107/S1600536813001876 (PMC3569807; doi:10.1107/S1600536813001876)
Supplement: Supplementary file 2 [file e-69-0o280-Isup2.hkl]

# 
# h,k,l, Fc-squared, Fo-squared, sigma(Fo-squared) and status flag 
# 
data_I
_shelx_title ' GV3 in P-1' 
_shelx_refln_list_code          4 
_shelx_F_calc_maximum      109.07 
_exptl_crystal_F_000       368.00 
_reflns_d_resolution_high  0.7068 
 
loop_ 
 _symmetry_equiv_pos_as_xyz 
 'x, y, z' 
 '-x, -y, -z' 
 
_cell_length_a     7.7529 
_cell_length_b    11.2790 
_cell_length_c    11.7563 
_cell_angle_alpha 117.232 
_cell_angle_beta   98.475 
_cell_angle_gamma 101.301 
 
_shelx_F_squared_multiplier     1.000 
 
loop_ 
 _refln_index_h 
 _refln_index_k 
 _refln_index_l 
 _refln_F_squared_calc 
 _refln_F_squared_meas 
 _refln_F_squared_sigma 
 _refln_observed_status 
   1   0   0     4939.82     5294.23    108.89 o 
   2   0   0      709.01      818.30     16.98 o 
   3   0   0        4.38        6.14      0.49 o 
   4   0   0        0.03        0.28      0.50 o 
   5   0   0      152.60      181.39      4.94 o 
   6   0   0        1.33        1.75      0.98 o 
   7   0   0        7.21        5.31      1.58 o 
   8   0   0       31.98       29.89      3.04 o 
   9   0   0        7.53        7.73      2.19 o 
  10   0   0        6.34        6.53      2.32 o 
  -9   1   0        0.53        1.03      1.75 o 
  -8   1   0        9.58        7.01      1.94 o 
  -7   1   0       21.51       15.35      1.30 o 
  -6   1   0        0.01        1.54      0.59 o 
  -5   1   0       44.37       42.32      1.96 o 
  -4   1   0      510.24      568.48     13.66 o 
  -3   1   0       57.78       44.62      1.72 o 
  -2   1   0      447.25      426.13      6.98 o 
  -1   1   0       15.64       25.88      0.45 o 
   0   1   0      719.08      484.08     27.45 o 
   1   1   0      516.56      513.16      5.22 o 
   2   1   0       95.38       98.70      1.16 o 
   3   1   0      554.14      603.34      7.34 o 
   4   1   0     1318.42     1416.70     20.24 o 
   5   1   0        9.88       12.80      0.56 o 
   6   1   0       98.19       99.03      2.29 o 
   7   1   0       93.31       95.78      3.05 o 
   8   1   0       23.30       22.73      1.79 o 
   9   1   0        4.75        3.33      0.99 o 
  10   1   0        0.94        0.18      1.99 o 
  -7   2   0       65.54       67.48      2.93 o 
  -6   2   0       23.06       19.87      1.27 o 
  -5   2   0        8.73        8.71      1.44 o 
  -4   2   0      388.22      495.16     15.76 o 
  -3   2   0      122.31      141.15      1.77 o 
  -2   2   0      819.18      844.80      8.91 o 
  -1   2   0     5328.34     5697.85     56.60 o 
   0   2   0     2388.29     2530.83     26.35 o 
   1   2   0        5.83       13.86      0.29 o 
   2   2   0       95.07       93.85      1.30 o 
   3   2   0        2.67        2.23      0.21 o 
   4   2   0      560.46      596.67      7.33 o 
   5   2   0       29.95       29.19      1.06 o 
   6   2   0        0.01       -0.55      0.48 o 
   7   2   0        0.54       -0.64      1.20 o 
   8   2   0        0.12       -0.47      1.10 o 
   9   2   0        2.88       -0.09      1.11 o 
  -7   3   0        0.01       -0.79      0.78 o 
  -6   3   0        6.24        5.90      1.02 o 
  -5   3   0      146.82      145.06      3.46 o 
  -4   3   0        2.15        2.76      0.19 o 
  -3   3   0      770.25      773.45      9.29 o 
  -2   3   0      243.35      321.73      4.28 o 
  -1   3   0     8231.70     8926.75     92.85 o 
   0   3   0     7047.22     7545.30     75.01 o 
   1   3   0     1118.16     1188.61     12.50 o 
   2   3   0      166.24      187.80      2.70 o 
   3   3   0      337.54      355.75      4.33 o 
   4   3   0        4.51        3.36      0.30 o 
   5   3   0       14.86       16.34      0.58 o 
   6   3   0       10.31       10.03      0.88 o 
   7   3   0       25.35       22.07      1.60 o 
   8   3   0        0.25        0.64      0.91 o 
   9   3   0        0.09       -1.26      0.94 o 
  -8   4   0        8.83       10.18      1.02 o 
  -7   4   0       70.67       69.19      2.22 o 
  -6   4   0       20.10       26.82      1.74 o 
  -5   4   0       62.20       60.23      0.93 o 
  -4   4   0      159.24      185.19      2.28 o 
  -3   4   0      425.99      523.70      6.94 o 
  -2   4   0      162.89      167.30      2.11 o 
  -1   4   0        6.83       12.87      0.39 o 
   0   4   0     1245.54     1364.02     15.52 o 
   1   4   0      770.96      780.50      9.47 o 
   2   4   0      253.34      285.46      3.90 o 
   3   4   0      261.76      330.45      4.48 o 
   4   4   0       25.36       32.35      0.82 o 
   5   4   0      281.87      270.12      4.36 o 
   6   4   0      192.01      185.21      3.63 o 
   7   4   0        4.86        3.46      1.07 o 
   8   4   0        0.02       -0.72      1.31 o 
 -10   5   0        0.68        3.16      0.93 o 
  -9   5   0        8.90       10.62      1.19 o 
  -8   5   0        1.81        2.95      0.88 o 
  -7   5   0       41.00       41.82      2.23 o 
  -6   5   0       45.63       46.80      1.11 o 
  -5   5   0       54.00       54.38      0.97 o 
  -4   5   0       29.25       30.40      0.62 o 
  -3   5   0        0.10       -0.32      0.16 o 
  -2   5   0       11.23       25.63      0.62 o 
  -1   5   0     1883.68     2028.87     26.15 o 
   0   5   0       78.24       66.79      1.42 o 
   1   5   0        0.93        0.76      0.32 o 
   2   5   0       42.45       28.30      0.71 o 
   3   5   0       67.44       86.75      1.52 o 
   4   5   0       53.56       62.06      1.70 o 
   5   5   0       24.16       27.18      1.23 o 
   6   5   0       18.08       18.34      0.98 o 
   7   5   0       28.80       28.63      2.04 o 
   8   5   0       11.50       10.61      2.32 o 
 -10   6   0        1.36        0.59      1.01 o 
  -9   6   0        4.50        6.41      1.17 o 
  -8   6   0        0.72       -0.17      0.84 o 
  -7   6   0       27.98       25.00      1.90 o 
  -6   6   0        5.65        6.39      0.43 o 
  -5   6   0        1.20        0.96      0.32 o 
  -4   6   0        3.75        7.99      0.39 o 
  -3   6   0        3.38        1.17      0.26 o 
  -2   6   0       23.25       17.80      0.68 o 
  -1   6   0     1124.43     1206.63     15.80 o 
   0   6   0      163.26      190.86      3.44 o 
   1   6   0        4.23        7.28      0.54 o 
   2   6   0       33.39       42.53      1.00 o 
   3   6   0       80.69       85.50      1.67 o 
   4   6   0       30.43       28.34      1.26 o 
   5   6   0       59.74       62.13      1.86 o 
   6   6   0        0.00       -0.43      0.68 o 
   7   6   0       13.28       11.80      1.30 o 
 -10   7   0        0.63        1.80      1.16 o 
  -9   7   0        0.36        0.65      1.06 o 
  -8   7   0        1.89        0.32      1.06 o 
  -7   7   0        2.54        2.16      0.41 o 
  -6   7   0       79.43       81.20      2.17 o 
  -5   7   0        0.03       -0.32      0.25 o 
  -4   7   0       20.12       15.72      0.59 o 
  -3   7   0        8.30        9.02      0.58 o 
  -2   7   0      159.22      174.54      2.80 o 
  -1   7   0        1.93        1.64      0.58 o 
   0   7   0       19.94       16.76      0.80 o 
   1   7   0       22.20       22.60      0.92 o 
   2   7   0      103.70      116.40      2.13 o 
   3   7   0       80.21       85.58      2.21 o 
   4   7   0       11.61       12.20      0.94 o 
   5   7   0        1.01        0.56      0.65 o 
   6   7   0        5.25        4.38      0.94 o 
   7   7   0        0.81        0.83      1.54 o 
 -10   8   0       16.26       22.19      2.13 o 
  -9   8   0       25.66       25.03      2.34 o 
  -8   8   0       35.60       40.14      1.77 o 
  -7   8   0       13.56       13.71      0.93 o 
  -6   8   0       24.94       26.93      1.66 o 
  -5   8   0       21.53       18.64      1.38 o 
  -4   8   0      241.21      230.79      3.56 o 
  -3   8   0       17.56       13.31      0.71 o 
  -2   8   0       32.42       34.48      1.26 o 
  -1   8   0        0.02       -1.02      0.51 o 
   0   8   0        3.65        0.84      0.51 o 
   1   8   0       43.23       30.13      1.69 o 
   2   8   0        6.44        5.18      0.67 o 
   3   8   0       22.63       27.87      1.35 o 
   4   8   0        1.09        1.24      0.69 o 
   5   8   0        2.93        3.86      1.11 o 
   6   8   0       45.22       52.88      2.44 o 
 -10   9   0        0.00        1.00      1.31 o 
  -9   9   0        0.53        3.50      1.40 o 
  -8   9   0        4.66        4.54      0.72 o 
  -7   9   0       15.52       13.68      1.07 o 
  -6   9   0        3.05        4.38      1.00 o 
  -5   9   0        1.13        4.51      1.30 o 
  -4   9   0       27.09       25.77      1.09 o 
  -3   9   0      142.78      142.59      2.57 o 
  -2   9   0       10.13       11.08      0.86 o 
  -1   9   0      238.61      258.48      4.10 o 
   0   9   0       16.53       15.67      0.85 o 
   1   9   0        1.46        2.79      0.62 o 
   2   9   0       48.17       50.12      1.82 o 
   3   9   0       18.57       19.31      1.42 o 
   4   9   0        0.31       -0.11      0.96 o 
   5   9   0        2.41        0.67      0.98 o 
  -9  10   0        0.82       -0.32      0.84 o 
  -8  10   0        0.00        0.97      0.72 o 
  -7  10   0       16.27       20.97      1.68 o 
  -6  10   0        1.87        1.40      1.03 o 
  -5  10   0       12.99       12.08      1.42 o 
  -4  10   0       17.24       18.97      2.36 o 
  -3  10   0        0.16       -0.27      0.56 o 
  -2  10   0       16.48       16.50      1.09 o 
  -1  10   0        2.59        2.09      0.69 o 
   0  10   0       16.66       13.99      0.95 o 
   1  10   0        1.11       -0.03      0.64 o 
   2  10   0       15.73       17.11      1.49 o 
   3  10   0        1.76        1.11      0.94 o 
   4  10   0        0.43       -0.12      0.96 o 
  -8  11   0        0.10       -0.77      0.79 o 
  -7  11   0        0.99        3.10      1.21 o 
  -6  11   0        1.07        1.00      1.97 o 
  -5  11   0        4.93        3.67      1.56 o 
  -4  11   0        0.78        1.19      1.14 o 
  -3  11   0        0.06       -0.58      0.76 o 
  -2  11   0       25.19       24.02      1.23 o 
  -1  11   0        4.51        2.44      1.04 o 
   0  11   0        0.01        1.22      0.82 o 
   1  11   0        0.41       -0.99      1.22 o 
   2  11   0        1.52        1.89      1.03 o 
   3  11   0        6.11        4.10      1.20 o 
  -8  12   0        0.01        1.62      0.99 o 
  -7  12   0        6.21        6.00      1.47 o 
  -6  12   0        1.57        1.36      1.30 o 
  -5  12   0        8.70        6.63      1.48 o 
  -4  12   0       27.24       34.37      2.37 o 
  -3  12   0       12.36       14.64      1.44 o 
  -2  12   0       25.79       27.03      1.56 o 
  -1  12   0        6.00        3.72      1.01 o 
   0  12   0        3.40        3.46      1.37 o 
   1  12   0       15.73       19.32      1.69 o 
   2  12   0       25.03       27.09      1.95 o 
  -7  13   0        2.22        1.40      2.14 o 
  -6  13   0        2.43        2.39      1.40 o 
  -5  13   0        0.01       -0.85      1.94 o 
  -4  13   0        0.13        0.28      1.31 o 
  -3  13   0        7.47       11.71      1.84 o 
  -2  13   0        4.90        3.56      1.45 o 
  -1  13   0        0.34        0.85      1.17 o 
   0  13   0        6.22        8.41      1.84 o 
   1  13   0       16.73       19.52      1.85 o 
  -4  14   0        2.41        1.81      1.46 o 
  -3  14   0        0.06        0.39      1.48 o 
  -2  14   0        0.11       -2.83      2.14 o 
   1 -14   1        0.89       -0.35      1.43 o 
   2 -14   1        4.32        1.47      2.19 o 
   3 -14   1        0.89        2.70      2.12 o 
   4 -14   1        0.73        1.76      1.44 o 
   5 -14   1        1.76        0.63      1.86 o 
  -1 -13   1        7.26       10.38      1.54 o 
   0 -13   1        2.32        3.86      1.27 o 
   1 -13   1       17.27       13.56      1.38 o 
   2 -13   1        0.00       -0.87      0.89 o 
   3 -13   1        2.30        3.25      1.45 o 
   4 -13   1       10.14       12.03      1.78 o 
   5 -13   1        0.00        1.33      1.32 o 
   6 -13   1        0.96        0.23      1.32 o 
   7 -13   1       22.17       20.91      2.13 o 
  -3 -12   1        6.74        8.85      1.70 o 
  -2 -12   1       10.91       11.78      1.45 o 
  -1 -12   1        6.99        5.42      1.04 o 
   0 -12   1        2.10        2.32      0.93 o 
   1 -12   1       10.73        8.06      0.97 o 
   2 -12   1       34.63       35.51      1.59 o 
   3 -12   1        1.84        1.31      0.84 o 
   4 -12   1        3.00        3.09      1.26 o 
   5 -12   1        1.78        0.33      1.19 o 
   6 -12   1        4.51        3.31      1.90 o 
   7 -12   1       13.79       18.10      1.85 o 
   8 -12   1        8.68        8.51      1.16 o 
  -4 -11   1        0.08        0.52      1.03 o 
  -3 -11   1        9.70        8.84      1.29 o 
  -2 -11   1       13.12       10.31      1.11 o 
  -1 -11   1       11.95        9.66      1.06 o 
   0 -11   1        0.60        0.06      0.58 o 
   1 -11   1       33.61       32.38      1.48 o 
   2 -11   1       43.14       42.71      1.56 o 
   3 -11   1        0.57        0.94      0.97 o 
   4 -11   1        0.14        1.37      1.00 o 
   5 -11   1        5.34        5.23      1.22 o 
   6 -11   1        5.95        5.68      2.04 o 
   7 -11   1        1.13        2.35      1.10 o 
   8 -11   1        5.75        5.38      1.05 o 
   9 -11   1        0.03       -1.23      1.08 o 
  -5 -10   1        4.10        4.19      1.50 o 
  -4 -10   1        0.08       -0.88      0.88 o 
  -3 -10   1        1.61        1.70      0.80 o 
  -2 -10   1        7.15        9.87      1.01 o 
  -1 -10   1       11.40       11.93      0.82 o 
   0 -10   1       44.25       42.29      1.64 o 
   1 -10   1       42.29       45.90      1.58 o 
   2 -10   1        0.46        0.38      0.60 o 
   3 -10   1       37.01       36.74      1.36 o 
   4 -10   1       10.98       10.47      1.30 o 
   5 -10   1       15.36       13.31      1.43 o 
   6 -10   1        1.52       -0.68      1.64 o 
   7 -10   1        1.17        0.96      0.93 o 
   8 -10   1        0.61        0.48      0.66 o 
   9 -10   1        2.53        2.04      1.45 o 
  -6  -9   1       23.81       26.22      1.74 o 
  -5  -9   1        0.67       -0.60      0.90 o 
  -4  -9   1        0.12       -1.25      0.68 o 
  -3  -9   1        0.92        0.63      0.69 o 
  -2  -9   1        1.15        1.06      0.57 o 
  -1  -9   1       48.21       42.73      1.54 o 
   0  -9   1        1.85        0.76      0.57 o 
   1  -9   1      629.99      652.03      9.90 o 
   2  -9   1      434.60      449.34      7.08 o 
   3  -9   1      211.86      219.39      3.85 o 
   4  -9   1      172.48      169.26      3.10 o 
   5  -9   1        1.47        1.00      1.17 o 
   6  -9   1       14.33       11.05      1.74 o 
   7  -9   1        0.07        0.82      1.35 o 
   8  -9   1        0.86        0.82      0.92 o 
   9  -9   1        0.61        0.60      1.24 o 
  10  -9   1        0.73        1.81      1.26 o 
  -7  -8   1        0.17        0.26      0.89 o 
  -6  -8   1       14.43       16.75      1.73 o 
  -5  -8   1        0.46       -0.85      0.73 o 
  -4  -8   1        0.89       -0.69      0.53 o 
  -3  -8   1       33.19       41.72      1.53 o 
  -2  -8   1        3.82        5.29      0.75 o 
  -1  -8   1       10.16       13.87      0.79 o 
   0  -8   1      118.30      130.67      2.56 o 
   1  -8   1      452.24      462.82      7.17 o 
   2  -8   1      182.04      173.66      2.91 o 
   3  -8   1       87.13       88.45      1.75 o 
   4  -8   1       81.41       83.33      2.26 o 
   5  -8   1      145.89      153.14      5.52 o 
   6  -8   1        0.33       -0.31      0.49 o 
   7  -8   1        7.41        6.99      0.57 o 
   8  -8   1        8.66        5.68      1.38 o 
   9  -8   1        3.88        6.50      1.43 o 
  10  -8   1        0.80       -0.43      1.07 o 
  -7  -7   1        0.51        0.02      0.76 o 
  -6  -7   1        0.57       -0.20      1.02 o 
  -5  -7   1        0.89       -0.54      0.59 o 
  -4  -7   1        2.56        3.15      0.59 o 
  -3  -7   1       92.07      117.47      2.45 o 
  -2  -7   1        4.28        4.30      0.49 o 
  -1  -7   1        0.13        0.15      0.40 o 
   0  -7   1      445.30      463.19      7.07 o 
   1  -7   1      363.27      388.75      5.52 o 
   2  -7   1       16.34       15.01      0.64 o 
   3  -7   1       59.07       77.70      1.39 o 
   4  -7   1        5.52        6.48      0.44 o 
   5  -7   1      106.49      118.23      1.99 o 
   6  -7   1        9.95       10.24      0.59 o 
   7  -7   1        0.35       -0.24      0.50 o 
   8  -7   1        0.65        0.15      0.94 o 
   9  -7   1       23.04       25.15      2.11 o 
  10  -7   1        1.24        1.14      0.98 o 
  -8  -6   1        9.21       11.34      1.66 o 
  -7  -6   1        8.03        9.91      0.96 o 
  -6  -6   1        0.04       -0.73      0.68 o 
  -5  -6   1       99.82      103.63      2.19 o 
  -4  -6   1        8.35        6.08      0.68 o 
  -3  -6   1       37.62       36.40      0.93 o 
  -2  -6   1        0.80        1.07      0.32 o 
  -1  -6   1      152.21      132.41      2.39 o 
   0  -6   1     1119.73     1189.13     17.01 o 
   1  -6   1     2454.60     2714.42     34.89 o 
   2  -6   1       23.80       44.40      0.87 o 
   3  -6   1       22.64       18.65      0.60 o 
   4  -6   1       73.94       70.03      1.20 o 
   5  -6   1       42.07       47.38      0.93 o 
   6  -6   1        6.13        5.92      0.40 o 
   7  -6   1        0.02        0.37      0.78 o 
   8  -6   1        2.80        1.24      0.91 o 
   9  -6   1        0.45        0.13      0.80 o 
  10  -6   1        0.91        0.23      0.88 o 
  -8  -5   1        0.18       -0.06      1.05 o 
  -7  -5   1        3.74        2.78      1.09 o 
  -6  -5   1       85.34       89.00      2.17 o 
  -5  -5   1       95.55       88.36      1.88 o 
  -4  -5   1       91.40       97.71      1.40 o 
  -3  -5   1       83.11       89.77      1.52 o 
  -2  -5   1       51.47      100.27      1.49 o 
  -1  -5   1     2425.17     2780.26     38.56 o 
   0  -5   1      257.90      283.11      4.31 o 
   1  -5   1      486.76      549.97      6.80 o 
   2  -5   1      142.98      142.33      2.10 o 
   3  -5   1      855.48      887.37     11.60 o 
   4  -5   1     1503.22     1709.34     20.37 o 
   5  -5   1      166.72      190.52      2.50 o 
   6  -5   1        0.02        0.70      0.51 o 
   7  -5   1      103.37       93.76      3.70 o 
   8  -5   1        5.91        4.89      0.96 o 
  -9  -4   1        1.00        0.32      1.12 o 
  -8  -4   1        0.50        0.01      1.05 o 
  -7  -4   1        2.44        1.04      0.93 o 
  -6  -4   1        6.10        7.32      0.56 o 
  -5  -4   1       19.63       16.46      0.66 o 
  -4  -4   1        6.38        6.75      0.37 o 
  -3  -4   1       78.66       66.82      1.13 o 
  -2  -4   1       16.49       19.76      0.61 o 
  -1  -4   1      281.21      355.14      4.18 o 
   0  -4   1     3372.26     3632.91     44.83 o 
   1  -4   1       83.20       80.12      1.07 o 
   2  -4   1       56.36       45.79      0.80 o 
   3  -4   1      182.69      184.35      2.10 o 
   4  -4   1      107.86      129.56      1.74 o 
   5  -4   1      214.09      259.42      4.96 o 
   6  -4   1       56.14       54.93      1.59 o 
   7  -4   1       13.10       13.55      1.72 o 
  -9  -3   1        1.59        0.82      1.12 o 
  -8  -3   1        4.29        5.44      1.12 o 
  -7  -3   1        1.31        1.45      1.01 o 
  -6  -3   1       34.64       32.77      1.36 o 
  -5  -3   1       18.05       17.51      0.55 o 
  -4  -3   1        0.62        1.13      0.22 o 
  -3  -3   1        1.26        1.30      0.17 o 
  -2  -3   1      386.37      453.58      8.57 o 
  -1  -3   1      454.46      516.40      5.28 o 
   0  -3   1    11896.12    12048.22    137.26 o 
   1  -3   1     1067.00     1161.22     11.55 o 
   2  -3   1       58.60       68.97      0.98 o 
   3  -3   1       10.90       11.72      0.32 o 
   4  -3   1      324.23      355.32      8.15 o 
   5  -3   1       42.17       53.43      2.72 o 
   6  -3   1       25.51       24.76      1.95 o 
   7  -3   1        2.34        0.82      1.02 o 
  -9  -2   1        1.51        0.37      0.97 o 
  -8  -2   1        2.27        3.15      0.93 o 
  -7  -2   1        5.69        5.46      0.93 o 
  -6  -2   1       30.43       24.42      1.07 o 
  -5  -2   1       87.71       87.63      1.61 o 
  -4  -2   1      120.78      146.56      1.84 o 
  -3  -2   1       36.71       33.74      0.57 o 
  -2  -2   1      595.33      620.48      6.61 o 
  -1  -2   1      272.85      260.67      2.59 o 
   0  -2   1      273.74      276.67      3.09 o 
   1  -2   1        1.10       -0.28      0.14 o 
   2  -2   1       15.41       14.18      0.27 o 
   3  -2   1      190.90      199.86      4.86 o 
   4  -2   1     1649.57     1813.14     42.29 o 
   5  -2   1        5.03        6.36      0.76 o 
   6  -2   1        2.99        1.04      0.63 o 
   7  -2   1        2.34        1.25      0.80 o 
   8  -2   1       43.58       42.64      3.66 o 
   9  -2   1       23.51       24.45      3.09 o 
 -10  -1   1        9.02        9.83      2.68 o 
  -9  -1   1        0.27        0.73      0.87 o 
  -8  -1   1       59.56       62.48      4.46 o 
  -7  -1   1        0.29        0.40      0.64 o 
  -6  -1   1       24.99       23.08      0.89 o 
  -5  -1   1       43.84       39.29      1.12 o 
  -4  -1   1       34.47       55.34      1.02 o 
  -3  -1   1       13.77       14.54      0.31 o 
  -2  -1   1      731.47      749.53      7.99 o 
  -1  -1   1        1.16        0.34      0.08 o 
   0  -1   1      310.49      214.47      4.05 o 
   1  -1   1      820.97      852.42      9.28 o 
   2  -1   1      192.74      197.47      4.92 o 
   3  -1   1       26.36       15.57      0.85 o 
   4  -1   1       65.07       65.59      2.22 o 
   5  -1   1       11.77        9.11      0.84 o 
   6  -1   1        1.79        2.18      0.68 o 
   7  -1   1       50.92       48.55      2.30 o 
   8  -1   1        7.76        3.48      1.85 o 
   9  -1   1       33.81       31.42      3.37 o 
  10  -1   1        6.63        8.21      2.51 o 
 -10   0   1        2.01        3.52      2.08 o 
  -9   0   1       11.45       15.49      2.65 o 
  -8   0   1       13.47       10.22      2.14 o 
  -7   0   1      154.12      152.67      7.08 o 
  -6   0   1       57.14       63.70      2.31 o 
  -5   0   1       10.02       11.91      0.84 o 
  -4   0   1       19.37       15.46      0.63 o 
  -3   0   1      100.99      119.93      1.70 o 
  -2   0   1     2353.16     2696.60     27.20 o 
  -1   0   1        9.36        3.84      0.22 o 
   0   0   1     1794.03     1032.60     47.17 o 
   1   0   1       15.72       14.14      0.24 o 
   2   0   1      122.47      110.23      3.18 o 
   3   0   1       17.73       19.94      0.98 o 
   4   0   1        0.04        0.21      0.39 o 
   5   0   1       43.57       47.80      1.93 o 
   6   0   1        0.09        0.89      0.63 o 
   7   0   1      153.54      133.00      6.52 o 
   8   0   1        0.46        2.14      1.72 o 
   9   0   1       11.26       12.28      2.68 o 
  10   0   1        5.99        5.55      2.44 o 
  -8   1   1        1.52        1.35      1.47 o 
  -7   1   1        0.23       -0.88      0.58 o 
  -6   1   1       15.73       13.86      1.08 o 
  -5   1   1        0.25        6.18      0.66 o 
  -4   1   1        1.00        0.09      0.17 o 
  -3   1   1       19.19       26.87      0.38 o 
  -2   1   1      399.12      507.64      5.38 o 
  -1   1   1     2473.39     2646.00     29.21 o 
   0   1   1     2164.22     2252.12     24.86 o 
   1   1   1     2199.99     2348.29     26.18 o 
   2   1   1      338.45      364.34      4.21 o 
   3   1   1      362.85      425.78      5.26 o 
   4   1   1        7.04       11.44      0.49 o 
   5   1   1       92.91       84.28      1.76 o 
   6   1   1       12.97        8.80      0.68 o 
   7   1   1        4.34        4.72      0.85 o 
   8   1   1       28.99       30.42      1.69 o 
   9   1   1        5.88        7.67      2.32 o 
  -7   2   1       44.02       40.78      1.51 o 
  -6   2   1       43.14       41.32      1.43 o 
  -5   2   1        0.93        3.97      0.70 o 
  -4   2   1        2.75        1.74      0.16 o 
  -3   2   1       10.33        8.27      0.28 o 
  -2   2   1        0.04        0.01      0.09 o 
  -1   2   1     3447.81     3699.58     38.40 o 
   0   2   1       42.59       42.59      0.59 o 
   1   2   1       61.13       71.61      1.00 o 
   2   2   1       43.77       62.79      0.92 o 
   3   2   1       10.60       16.06      0.49 o 
   4   2   1       10.53       15.93      0.50 o 
   5   2   1        2.35        2.30      0.43 o 
   6   2   1       34.91       28.80      1.31 o 
   7   2   1       29.13       23.64      3.74 o 
   8   2   1        2.80        4.14      1.01 o 
   9   2   1        5.40        7.33      1.15 o 
  -9   3   1        0.69       -0.34      0.66 o 
  -8   3   1       18.40       19.28      1.48 o 
  -7   3   1        0.06       -0.53      0.50 o 
  -6   3   1      101.10       92.21      3.01 o 
  -5   3   1      392.55      439.85      5.80 o 
  -4   3   1        3.42        5.34      0.27 o 
  -3   3   1       58.73       73.92      1.32 o 
  -2   3   1     1093.64     1271.35     13.34 o 
  -1   3   1       63.26       79.89      1.07 o 
   0   3   1       24.73       28.66      0.62 o 
   1   3   1       41.51       51.76      1.12 o 
   2   3   1       77.95       69.85      1.36 o 
   3   3   1      255.62      286.87      3.48 o 
   4   3   1        0.57        0.27      0.26 o 
   5   3   1       87.61       81.69      1.63 o 
   6   3   1       45.19       40.52      1.66 o 
   7   3   1       36.66       31.64      1.90 o 
   8   3   1        0.02        0.29      1.26 o 
   9   3   1        0.05       -0.21      1.02 o 
 -10   4   1        6.50        6.06      1.06 o 
  -9   4   1        0.54       -0.14      0.78 o 
  -8   4   1       12.24       13.32      1.26 o 
  -7   4   1        1.34        1.71      0.80 o 
  -6   4   1       38.29       42.12      1.03 o 
  -5   4   1       66.54       76.73      1.20 o 
  -4   4   1       69.74       83.96      1.54 o 
  -3   4   1        8.17        3.54      0.30 o 
  -2   4   1       97.69      122.66      1.65 o 
  -1   4   1        0.38        1.16      0.25 o 
   0   4   1      493.32      526.36      6.51 o 
   1   4   1      200.07      199.73      4.88 o 
   2   4   1      447.22      524.61      6.39 o 
   3   4   1      129.58      140.48      2.08 o 
   4   4   1        0.23        1.21      0.41 o 
   5   4   1       31.82       31.56      1.24 o 
   6   4   1        5.75        4.96      0.63 o 
   7   4   1        1.21        2.92      1.04 o 
   8   4   1        0.39        0.11      1.84 o 
 -10   5   1       25.26       26.68      2.04 o 
  -9   5   1        4.21        4.76      1.07 o 
  -8   5   1        2.18        1.61      0.88 o 
  -7   5   1       19.95       20.33      1.75 o 
  -6   5   1      336.12      352.59      5.29 o 
  -5   5   1       15.75       13.38      0.51 o 
  -4   5   1        0.44       -0.07      0.19 o 
  -3   5   1        0.01        2.14      0.45 o 
  -2   5   1       32.46       33.04      0.85 o 
  -1   5   1       29.02       25.87      0.74 o 
   0   5   1      516.89      568.19      8.89 o 
   1   5   1       72.04       85.92      1.57 o 
   2   5   1      179.89      207.69      3.67 o 
   3   5   1        8.64       10.49      0.65 o 
   4   5   1      142.65      144.82      3.08 o 
   5   5   1      136.38      128.46      2.87 o 
   6   5   1       26.34       23.55      1.16 o 
   7   5   1        0.23        0.19      1.04 o 
   8   5   1        1.72        1.18      1.20 o 
 -10   6   1        3.91        4.11      1.24 o 
  -9   6   1        8.47       11.34      1.49 o 
  -8   6   1       15.44       14.94      1.54 o 
  -7   6   1       37.39       40.21      1.11 o 
  -6   6   1       35.50       33.98      0.99 o 
  -5   6   1        5.20        6.28      0.44 o 
  -4   6   1        7.17        4.29      0.40 o 
  -3   6   1        9.28       11.57      0.51 o 
  -2   6   1       69.33       56.87      1.73 o 
  -1   6   1      285.60      300.02      4.75 o 
   0   6   1       37.28       39.41      1.14 o 
   1   6   1       14.56       19.97      0.84 o 
   2   6   1        0.11       -0.35      0.40 o 
   3   6   1       13.00       17.53      0.97 o 
   4   6   1        1.86        1.54      0.72 o 
   5   6   1        6.03        6.56      0.82 o 
   6   6   1       54.47       59.75      2.19 o 
   7   6   1        6.04        5.58      2.12 o 
 -10   7   1        1.84        0.84      1.28 o 
  -9   7   1        0.54       -0.66      1.10 o 
  -8   7   1       12.99       15.95      1.17 o 
  -7   7   1        3.15        3.06      0.64 o 
  -6   7   1        8.70        7.91      0.82 o 
  -5   7   1      100.12      114.54      2.52 o 
  -4   7   1       60.85       62.30      1.50 o 
  -3   7   1       28.73       37.58      1.07 o 
  -2   7   1       48.49       44.26      1.20 o 
  -1   7   1       15.12       13.37      0.76 o 
   0   7   1        5.43        4.99      0.56 o 
   1   7   1        6.26        5.09      0.58 o 
   2   7   1       54.38       52.59      1.49 o 
   3   7   1       19.80       15.55      1.31 o 
   4   7   1        1.27        0.74      0.63 o 
   5   7   1        0.01       -0.94      0.74 o 
   6   7   1        0.04       -0.41      0.78 o 
 -10   8   1        3.83        7.81      1.61 o 
  -9   8   1        0.45        1.67      1.30 o 
  -8   8   1        0.20        1.76      0.61 o 
  -7   8   1        0.10        0.44      0.69 o 
  -6   8   1       24.29       29.57      1.81 o 
  -5   8   1      175.53      175.93      5.23 o 
  -4   8   1      194.07      189.23      3.76 o 
  -3   8   1        3.37        3.65      0.63 o 
  -2   8   1       18.65       19.49      1.89 o 
  -1   8   1       63.04       63.51      1.70 o 
   0   8   1       56.47       53.30      1.52 o 
   1   8   1        1.81        1.24      0.60 o 
   2   8   1        3.07        3.40      1.17 o 
   3   8   1        6.39        8.17      1.81 o 
   4   8   1        0.00        1.24      0.89 o 
   5   8   1        3.39        2.66      1.07 o 
   6   8   1        0.38       -0.81      0.94 o 
  -9   9   1        1.88        1.69      0.84 o 
  -8   9   1        0.37        2.41      0.84 o 
  -7   9   1      135.02      133.95      3.48 o 
  -6   9   1        1.60        1.00      0.95 o 
  -5   9   1      115.56      119.02      4.01 o 
  -4   9   1       38.22       41.99      1.55 o 
  -3   9   1        4.70        4.96      0.86 o 
  -2   9   1        0.24       -0.61      0.57 o 
  -1   9   1       95.99       90.51      2.18 o 
   0   9   1       86.06       83.70      2.31 o 
   1   9   1        4.39        3.23      0.86 o 
   2   9   1        0.96        1.64      0.84 o 
   3   9   1        1.61        1.64      0.94 o 
   4   9   1       19.30       24.68      1.64 o 
   5   9   1       11.61       15.07      1.51 o 
  -9  10   1        0.22        0.51      0.76 o 
  -8  10   1        0.15        1.09      0.83 o 
  -7  10   1       50.34       56.16      2.20 o 
  -6  10   1        3.24        4.39      1.16 o 
  -5  10   1       10.99       10.73      1.40 o 
  -4  10   1        1.62        2.32      1.04 o 
  -3  10   1        8.96        8.45      0.93 o 
  -2  10   1        1.02        0.68      0.72 o 
  -1  10   1        2.65        1.04      1.16 o 
   0  10   1        0.59        0.30      0.79 o 
   1  10   1       17.78       16.74      1.41 o 
   2  10   1       15.15       14.29      1.40 o 
   3  10   1        0.15       -0.02      1.05 o 
   4  10   1        2.85        3.32      1.31 o 
  -8  11   1        7.61        4.93      1.09 o 
  -7  11   1       14.47       17.43      1.80 o 
  -6  11   1       19.71       25.52      2.00 o 
  -5  11   1       16.50       18.72      1.80 o 
  -4  11   1        0.43        1.24      1.60 o 
  -3  11   1       11.06        9.38      1.23 o 
  -2  11   1        0.07       -1.49      0.74 o 
  -1  11   1        7.71        8.88      1.06 o 
   0  11   1        0.09        0.51      0.97 o 
   1  11   1        0.01       -1.84      0.92 o 
   2  11   1        1.78        3.07      1.16 o 
   3  11   1        0.18       -0.37      1.08 o 
  -7  12   1       63.50       74.64      3.57 o 
  -6  12   1        0.13        1.05      1.30 o 
  -5  12   1        0.00        1.42      1.30 o 
  -4  12   1        8.64        8.32      1.60 o 
  -3  12   1        0.78       -1.18      1.76 o 
  -2  12   1        3.24        3.00      2.19 o 
  -1  12   1        1.89        4.53      1.27 o 
   0  12   1        3.77        4.19      1.79 o 
   1  12   1       22.96       31.69      2.13 o 
  -6  13   1        0.81       -1.47      1.49 o 
  -5  13   1        0.60        2.85      1.47 o 
  -4  13   1        5.28        3.45      1.76 o 
  -3  13   1        4.04        4.35      1.62 o 
  -2  13   1        3.27        2.68      3.93 o 
  -1  13   1        0.83        1.77      2.13 o 
   0  13   1       21.86       25.68      3.61 o 
   0 -14   2        0.70       -0.10      1.03 o 
   1 -14   2       33.22       31.30      2.64 o 
   2 -14   2       54.82       61.30      3.45 o 
   3 -14   2        2.98        2.28      1.43 o 
   4 -14   2        0.45        0.08      1.31 o 
   5 -14   2        8.96        9.91      1.80 o 
   6 -14   2        5.90        7.10      1.68 o 
  -2 -13   2        5.58        4.79      1.13 o 
  -1 -13   2        2.31        2.27      1.01 o 
   0 -13   2        1.06        1.58      0.85 o 
   1 -13   2      117.56      138.95      3.23 o 
   2 -13   2       10.85       13.62      1.47 o 
   3 -13   2        8.37        7.99      1.54 o 
   4 -13   2        6.76        5.50      1.43 o 
   5 -13   2        1.34        1.41      1.34 o 
   6 -13   2        0.06        1.49      1.29 o 
   7 -13   2        3.51        5.05      1.50 o 
  -3 -12   2        1.22        2.05      0.96 o 
  -2 -12   2        0.10       -0.14      0.83 o 
  -1 -12   2        2.59        2.57      0.90 o 
   0 -12   2       26.64       25.77      1.32 o 
   1 -12   2      162.40      155.81      3.33 o 
   2 -12   2       97.48      102.17      2.52 o 
   3 -12   2       18.98       21.65      2.24 o 
   4 -12   2       19.05       20.28      1.90 o 
   5 -12   2        2.33        3.00      1.23 o 
   6 -12   2        0.04       -0.15      1.82 o 
   7 -12   2        1.19        3.42      1.19 o 
   8 -12   2        0.80       -0.33      0.83 o 
  -4 -11   2        1.61       -0.02      0.88 o 
  -3 -11   2       20.73       19.95      1.34 o 
  -2 -11   2        0.25        0.09      0.75 o 
  -1 -11   2       16.86       19.31      1.13 o 
   0 -11   2        8.91        8.59      1.07 o 
   1 -11   2       84.84       80.40      2.44 o 
   2 -11   2       22.46       23.16      1.19 o 
   3 -11   2        3.50        4.58      0.81 o 
   4 -11   2        5.03        6.23      1.16 o 
   5 -11   2       70.88       71.89      4.82 o 
   6 -11   2        0.06        0.24      1.30 o 
   7 -11   2        4.35        2.87      2.08 o 
   8 -11   2        0.62       -0.50      0.68 o 
   9 -11   2        3.09        2.49      1.65 o 
  -5 -10   2        0.16       -0.85      1.17 o 
  -4 -10   2        0.00       -1.39      0.70 o 
  -3 -10   2       40.14       37.64      1.64 o 
  -2 -10   2        9.39        7.42      0.90 o 
  -1 -10   2        1.66        1.43      0.57 o 
   0 -10   2      111.35      113.33      2.51 o 
   1 -10   2      176.52      177.04      3.41 o 
   2 -10   2      218.65      229.16      4.10 o 
   3 -10   2      150.66      152.49      2.99 o 
   4 -10   2       17.66       17.14      1.57 o 
   5 -10   2       51.57       53.23      2.43 o 
   6 -10   2        0.30        0.05      0.83 o 
   7 -10   2        1.45       -0.39      0.84 o 
   8 -10   2       15.32       13.56      1.19 o 
   9 -10   2        0.02       -0.75      1.25 o 
  -6  -9   2       19.54       19.77      1.54 o 
  -5  -9   2        3.11        3.53      0.87 o 
  -4  -9   2        2.73        2.65      0.94 o 
  -3  -9   2        5.00        5.32      0.88 o 
  -2  -9   2        3.97        6.92      0.64 o 
  -1  -9   2       15.04       16.74      0.91 o 
   0  -9   2       82.86       75.27      1.87 o 
   1  -9   2      454.95      464.89      7.29 o 
   2  -9   2      135.60      136.76      2.51 o 
   3  -9   2        4.76        7.24      0.69 o 
   4  -9   2        1.80        3.08      0.56 o 
   5  -9   2        3.45        4.96      0.94 o 
   6  -9   2       12.56        9.81      1.11 o 
   7  -9   2       21.40       17.11      1.26 o 
   8  -9   2       36.05       34.01      2.73 o 
   9  -9   2       14.51       11.38      1.71 o 
  10  -9   2        0.26       -1.97      1.19 o 
  -7  -8   2        5.39        5.52      1.65 o 
  -6  -8   2        1.44        1.72      0.88 o 
  -5  -8   2        0.52        0.53      0.66 o 
  -4  -8   2        9.50        6.21      0.79 o 
  -3  -8   2       29.60       22.67      1.13 o 
  -2  -8   2        0.71       -0.07      0.40 o 
  -1  -8   2       67.72       72.46      1.72 o 
   0  -8   2        6.52        6.84      0.62 o 
   1  -8   2      580.96      600.09      9.02 o 
   2  -8   2       89.89       88.80      1.81 o 
   3  -8   2      101.86       95.20      1.65 o 
   4  -8   2      213.79      246.67      3.73 o 
   5  -8   2      104.25      121.96      3.58 o 
   6  -8   2        1.70        0.04      0.45 o 
   7  -8   2       33.36       29.24      1.49 o 
   8  -8   2        5.16        3.92      1.30 o 
   9  -8   2        7.72        7.21      1.42 o 
  10  -8   2        2.92        2.39      1.19 o 
  -8  -7   2        7.83        9.01      2.21 o 
  -7  -7   2        0.44       -0.77      0.76 o 
  -6  -7   2       13.10       14.09      1.16 o 
  -5  -7   2        7.54        6.42      1.18 o 
  -4  -7   2        7.01        8.93      0.79 o 
  -3  -7   2        0.00       -0.13      0.37 o 
  -2  -7   2       35.13       33.78      0.98 o 
  -1  -7   2        8.63       15.56      0.74 o 
   0  -7   2      606.92      638.30      9.47 o 
   1  -7   2      243.35      234.72      3.52 o 
   2  -7   2        0.39        2.37      0.71 o 
   3  -7   2      172.73      216.69      2.90 o 
   4  -7   2       22.20       35.79      0.84 o 
   5  -7   2       79.62       91.28      1.61 o 
   6  -7   2        2.51        0.98      0.44 o 
   7  -7   2        1.70        0.24      0.94 o 
   8  -7   2       54.10       57.83      3.02 o 
   9  -7   2        0.79        1.11      0.98 o 
  10  -7   2        1.18       -0.11      0.91 o 
  -8  -6   2       11.73       13.15      1.73 o 
  -7  -6   2       21.20       22.67      1.81 o 
  -6  -6   2        1.96        1.38      0.61 o 
  -5  -6   2       49.31       43.05      1.29 o 
  -4  -6   2        0.31       -0.84      0.53 o 
  -3  -6   2       18.52       13.61      0.53 o 
  -2  -6   2        7.50        7.03      0.44 o 
  -1  -6   2       73.73       95.57      1.86 o 
   0  -6   2      556.11      550.43      7.46 o 
   1  -6   2       44.35       53.02      1.13 o 
   2  -6   2      106.04      138.11      1.88 o 
   3  -6   2      105.69      144.13      2.06 o 
   4  -6   2       53.62       56.85      0.93 o 
   5  -6   2        2.95        1.99      0.26 o 
   6  -6   2        7.13        8.24      1.03 o 
   7  -6   2        9.76        7.94      1.12 o 
   8  -6   2      102.57       90.01      3.73 o 
   9  -6   2        0.80        0.83      0.82 o 
  -9  -5   2        8.46        9.77      3.76 o 
  -8  -5   2       15.73       16.96      1.69 o 
  -7  -5   2       13.77       14.60      1.00 o 
  -6  -5   2       65.75       71.84      1.63 o 
  -5  -5   2       20.60       23.17      1.44 o 
  -4  -5   2      127.02      113.67      1.56 o 
  -3  -5   2       63.74       60.51      1.06 o 
  -2  -5   2       43.13       62.27      1.17 o 
  -1  -5   2        0.49        3.66      0.34 o 
   0  -5   2      122.12      140.65      2.17 o 
   1  -5   2      101.99      103.18      1.44 o 
   2  -5   2       47.16       48.78      0.83 o 
   3  -5   2       12.70       20.44      0.59 o 
   4  -5   2      488.98      552.87      6.76 o 
   5  -5   2        1.28        1.25      0.25 o 
   6  -5   2        2.12        1.12      0.54 o 
   7  -5   2      108.63      109.16      3.25 o 
  -9  -4   2        4.20        8.57      1.45 o 
  -8  -4   2       21.66       21.44      2.69 o 
  -7  -4   2        7.82        7.44      1.16 o 
  -6  -4   2       68.17       62.46      1.26 o 
  -5  -4   2       16.52       18.08      0.67 o 
  -4  -4   2       59.20       58.50      1.00 o 
  -3  -4   2      149.56      152.57      2.33 o 
  -2  -4   2     1127.42     1148.23     12.94 o 
  -1  -4   2       33.86       37.94      0.65 o 
   0  -4   2     3121.70     3235.04     37.21 o 
   1  -4   2      166.09      176.34      2.04 o 
   2  -4   2     1914.23     2129.89     40.27 o 
   3  -4   2      865.65     1051.84     12.58 o 
   4  -4   2        1.94        1.00      0.21 o 
   5  -4   2        0.19        0.34      0.31 o 
   6  -4   2        8.34        6.74      1.29 o 
   7  -4   2      413.01      414.03     15.01 o 
  -9  -3   2       12.53       16.27      1.56 o 
  -8  -3   2        0.11        1.48      0.92 o 
  -7  -3   2        6.98        6.55      1.05 o 
  -6  -3   2        7.48        5.69      0.58 o 
  -5  -3   2        9.35       10.68      0.40 o 
  -4  -3   2       42.74       43.77      0.76 o 
  -3  -3   2        5.98        4.38      0.25 o 
  -2  -3   2       10.21       11.14      0.36 o 
  -1  -3   2       57.27       51.71      0.70 o 
   0  -3   2      370.82      411.07      4.76 o 
   1  -3   2     1069.85     1133.17     12.59 o 
   2  -3   2      364.63      358.88      3.85 o 
   3  -3   2      629.39      686.42      8.24 o 
   4  -3   2        3.36        7.69      0.53 o 
   5  -3   2        0.20       -0.23      0.51 o 
   6  -3   2       42.20       39.41      1.92 o 
   7  -3   2        0.23       -1.13      2.70 o 
   8  -3   2       29.60       24.99      2.85 o 
 -10  -2   2        0.23        1.59      1.12 o 
  -9  -2   2        1.70        3.02      1.24 o 
  -8  -2   2        3.49        2.95      0.91 o 
  -7  -2   2       71.26       72.14      2.59 o 
  -6  -2   2       37.23       33.45      1.32 o 
  -5  -2   2       68.74       48.49      0.84 o 
  -4  -2   2       49.77       49.03      0.77 o 
  -3  -2   2       29.91       23.84      0.42 o 
  -2  -2   2      617.08      623.40      8.75 o 
  -1  -2   2     2127.45     2112.79     19.24 o 
   0  -2   2      585.06      590.71      5.93 o 
   1  -2   2     1412.43     1417.89     15.82 o 
   2  -2   2       22.18       32.95      0.48 o 
   3  -2   2       17.76       24.44      0.64 o 
   4  -2   2      258.41      339.88     11.98 o 
   5  -2   2       28.67       27.46      1.47 o 
   6  -2   2        1.79        0.48      0.68 o 
   7  -2   2        3.60        3.84      1.00 o 
   8  -2   2        0.00       -0.98      1.48 o 
   9  -2   2        0.19       -0.20      1.66 o 
 -10  -1   2       12.27       17.09      2.99 o 
  -9  -1   2        3.15        4.77      1.02 o 
  -8  -1   2       24.53       25.28      1.52 o 
  -7  -1   2       24.33       24.61      1.37 o 
  -6  -1   2        6.22        3.91      1.40 o 
  -5  -1   2      334.47      365.79      6.40 o 
  -4  -1   2        6.42        1.06      0.17 o 
  -3  -1   2       58.47       57.37      0.87 o 
  -2  -1   2      703.24      693.37      7.82 o 
  -1  -1   2     9929.92    10119.98     89.00 o 
   0  -1   2     1177.15     1155.11     10.13 o 
   1  -1   2     3548.25     3495.09     32.14 o 
   2  -1   2        0.01       -0.12      0.09 o 
   3  -1   2      218.60      211.08      4.30 o 
   4  -1   2      139.00      171.19      4.69 o 
   5  -1   2        1.85        1.98      0.90 o 
   6  -1   2       19.34       14.56      1.21 o 
   7  -1   2       72.56       58.02      2.63 o 
   8  -1   2        0.55        1.49      1.71 o 
   9  -1   2        7.70        8.79      2.40 o 
  10  -1   2        2.10        2.40      2.31 o 
 -10   0   2       15.52       15.48      1.57 o 
  -9   0   2       12.93       13.65      1.16 o 
  -8   0   2        4.03        4.79      0.78 o 
  -7   0   2       29.42       24.49      1.29 o 
  -6   0   2      385.65      359.57      6.09 o 
  -5   0   2       15.03        9.30      0.38 o 
  -4   0   2      233.64      256.60      3.09 o 
  -3   0   2      757.05      795.13      9.58 o 
  -2   0   2     6554.01     6959.45     82.35 o 
  -1   0   2     3619.28     3886.29     40.55 o 
   0   0   2      688.46      644.29      6.19 o 
   1   0   2      533.50      550.90      6.28 o 
   2   0   2      369.33      352.35      4.10 o 
   3   0   2     1192.23     1313.10     17.23 o 
   4   0   2        1.90        8.08      0.63 o 
   5   0   2        5.91        4.63      0.62 o 
   6   0   2        2.96        0.79      0.95 o 
   7   0   2      192.43      192.02      8.58 o 
   8   0   2       51.29       56.49      4.43 o 
   9   0   2        2.56        1.85      1.94 o 
 -10   1   2       21.45       25.52      1.91 o 
  -9   1   2       11.62        9.39      1.07 o 
  -8   1   2        4.48        2.95      0.74 o 
  -7   1   2        1.25       -0.63      1.75 o 
  -6   1   2      441.40      435.93      8.21 o 
  -5   1   2        0.14        0.42      0.19 o 
  -4   1   2      312.75      265.62      3.57 o 
  -3   1   2       22.86       23.14      0.41 o 
  -2   1   2      301.83      328.72      3.77 o 
  -1   1   2      807.51      867.41      9.67 o 
   0   1   2     1435.22     1465.29     20.82 o 
   1   1   2      566.91      558.52      6.36 o 
   2   1   2      379.96      405.63      4.40 o 
   3   1   2       91.83       96.94      1.41 o 
   4   1   2      162.75      169.01      2.48 o 
   5   1   2       34.69       28.55      1.52 o 
   6   1   2       28.14       24.97      1.20 o 
   7   1   2        2.33        1.90      0.80 o 
   8   1   2       28.05       26.86      1.69 o 
   9   1   2        4.23        5.71      1.78 o 
 -10   2   2       27.31       29.01      1.93 o 
  -9   2   2       19.48       19.83      1.56 o 
  -8   2   2        5.31        3.92      0.84 o 
  -7   2   2       75.44       76.31      2.31 o 
  -6   2   2        0.06        0.30      0.51 o 
  -5   2   2       34.14       21.00      0.51 o 
  -4   2   2       51.55       45.81      0.77 o 
  -3   2   2       12.00       12.21      0.41 o 
  -2   2   2      109.33      102.28      1.34 o 
  -1   2   2     1050.40     1201.10     12.61 o 
   0   2   2       16.60       19.29      0.48 o 
   1   2   2       26.71       22.03      0.57 o 
   2   2   2       31.87       38.66      0.83 o 
   3   2   2        3.68        5.47      0.33 o 
   4   2   2        0.62        1.02      0.25 o 
   5   2   2        1.22        1.52      0.55 o 
   6   2   2       55.57       46.86      1.73 o 
   7   2   2       21.98       19.39      1.43 o 
   8   2   2        0.50        0.43      0.86 o 
   9   2   2        0.14        1.04      0.97 o 
 -10   3   2        0.06       -1.35      0.84 o 
  -9   3   2        1.42       -0.13      0.78 o 
  -8   3   2       21.34       20.27      1.62 o 
  -7   3   2       59.54       56.84      2.71 o 
  -6   3   2     1352.59     1386.82     20.30 o 
  -5   3   2      253.34      257.73      3.31 o 
  -4   3   2       83.45       88.53      1.24 o 
  -3   3   2        3.62        3.37      0.27 o 
  -2   3   2      879.38      895.88     10.78 o 
  -1   3   2      363.01      449.77      7.41 o 
   0   3   2       28.14       34.63      0.73 o 
   1   3   2      192.86      207.29      3.95 o 
   2   3   2       50.19       49.65      0.91 o 
   3   3   2        2.49        1.28      0.25 o 
   4   3   2       36.35       37.61      0.97 o 
   5   3   2       33.79       31.13      1.14 o 
   6   3   2       40.69       42.62      1.79 o 
   7   3   2        4.26        2.22      0.96 o 
   8   3   2        1.90        1.44      1.02 o 
 -10   4   2        2.38        1.82      1.03 o 
  -9   4   2        3.76        4.22      1.00 o 
  -8   4   2        7.75        7.20      1.16 o 
  -7   4   2       18.95       18.40      1.39 o 
  -6   4   2        0.46       -0.13      0.32 o 
  -5   4   2      273.86      283.81      3.69 o 
  -4   4   2       29.52       22.30      0.62 o 
  -3   4   2      152.14      181.16      2.49 o 
  -2   4   2       17.28       17.84      0.67 o 
  -1   4   2        5.42        7.24      0.67 o 
   0   4   2       20.84       15.09      0.70 o 
   1   4   2      146.88      144.17      3.03 o 
   2   4   2       21.75       15.01      0.55 o 
   3   4   2      691.57      716.27      8.93 o 
   4   4   2      136.44      138.65      2.94 o 
   5   4   2        8.72        7.62      0.75 o 
   6   4   2       29.46       26.37      1.15 o 
   7   4   2        0.10       -0.98      0.89 o 
   8   4   2        0.56        0.85      1.10 o 
 -10   5   2        9.69       10.63      1.44 o 
  -9   5   2        7.88        8.56      1.35 o 
  -8   5   2        1.90        0.61      0.96 o 
  -7   5   2      306.84      321.31      4.88 o 
  -6   5   2       21.91       22.28      0.84 o 
  -5   5   2        5.25        5.06      0.49 o 
  -4   5   2        1.98        0.07      0.23 o 
  -3   5   2      207.06      241.75      3.54 o 
  -2   5   2       30.99       24.69      0.85 o 
  -1   5   2       34.46       36.86      1.17 o 
   0   5   2       11.50       15.66      0.93 o 
   1   5   2      199.25      181.76      3.45 o 
   2   5   2       11.32       11.33      0.94 o 
   3   5   2       52.73       46.31      1.53 o 
   4   5   2       15.66       14.75      0.95 o 
   5   5   2        0.43       -0.28      0.58 o 
   6   5   2       21.11       16.68      1.14 o 
   7   5   2        7.99       10.89      1.47 o 
 -10   6   2        1.14        0.55      1.14 o 
  -9   6   2        0.41        0.82      1.11 o 
  -8   6   2       12.53       10.41      0.93 o 
  -7   6   2      487.50      506.03      8.47 o 
  -6   6   2      178.37      190.31      3.79 o 
  -5   6   2        2.24        1.58      0.43 o 
  -4   6   2        6.63        6.78      0.49 o 
  -3   6   2       30.00       34.33      1.07 o 
  -2   6   2       27.62       28.79      1.01 o 
  -1   6   2        8.40        5.81      0.62 o 
   0   6   2        1.37        1.67      0.63 o 
   1   6   2       14.02       12.95      0.79 o 
   2   6   2        9.32        8.59      0.67 o 
   3   6   2        0.50       -0.28      0.55 o 
   4   6   2       18.59       17.19      1.05 o 
   5   6   2       10.68       11.68      1.16 o 
   6   6   2        0.92       -0.22      0.75 o 
   7   6   2        1.46        2.47      1.76 o 
 -10   7   2       11.92       12.76      1.79 o 
  -9   7   2        2.15       -0.36      1.23 o 
  -8   7   2        0.18        0.62      0.60 o 
  -7   7   2       15.48       17.95      1.10 o 
  -6   7   2       22.58       25.57      1.34 o 
  -5   7   2       85.05       88.89      5.03 o 
  -4   7   2      125.33      143.80      3.01 o 
  -3   7   2      151.19      149.76      5.19 o 
  -2   7   2       24.57       20.13      1.01 o 
  -1   7   2        3.41        2.68      0.60 o 
   0   7   2       95.05       89.25      2.21 o 
   1   7   2        1.43        0.83      0.54 o 
   2   7   2        0.28       -0.16      0.65 o 
   3   7   2        0.00        0.59      0.80 o 
   4   7   2        4.60        4.79      0.92 o 
   5   7   2       13.00       16.39      1.31 o 
   6   7   2        2.40        0.89      1.75 o 
 -10   8   2        1.21        1.70      1.42 o 
  -9   8   2        1.80        3.28      1.44 o 
  -8   8   2       89.70       93.04      2.60 o 
  -7   8   2      173.85      167.00      4.04 o 
  -6   8   2       51.77       59.51      3.08 o 
  -5   8   2       17.33       17.05      1.50 o 
  -4   8   2        0.54       -0.31      0.58 o 
  -3   8   2       72.18       72.41      2.03 o 
  -2   8   2        1.08        0.97      0.67 o 
  -1   8   2       58.59       49.97      1.72 o 
   0   8   2       84.94       76.08      2.27 o 
   1   8   2       11.71       13.08      0.96 o 
   2   8   2        2.64        2.56      0.86 o 
   3   8   2        0.13       -0.67      0.90 o 
   4   8   2       26.65       30.93      1.79 o 
   5   8   2        0.07        0.94      0.98 o 
  -9   9   2        1.70        0.28      0.70 o 
  -8   9   2       29.41       27.51      1.61 o 
  -7   9   2       96.85      104.52      3.04 o 
  -6   9   2       43.86       39.48      2.27 o 
  -5   9   2       51.03       52.59      3.32 o 
  -4   9   2       10.98       13.59      1.19 o 
  -3   9   2        0.04       -1.18      0.59 o 
  -2   9   2        2.19        2.14      0.89 o 
  -1   9   2       30.58       28.83      1.58 o 
   0   9   2        1.51        1.78      0.75 o 
   1   9   2        0.85        0.54      0.83 o 
   2   9   2        4.09        4.87      1.36 o 
   3   9   2        8.26        7.78      1.23 o 
   4   9   2        0.56        2.92      1.38 o 
  -9  10   2        0.45        0.01      0.79 o 
  -8  10   2        0.02       -0.04      0.89 o 
  -7  10   2       25.29       24.46      1.57 o 
  -6  10   2        0.51        0.64      1.09 o 
  -5  10   2        0.53        1.03      1.44 o 
  -4  10   2       62.71       57.34      2.86 o 
  -3  10   2       22.94       20.65      1.32 o 
  -2  10   2       16.62       17.33      1.22 o 
  -1  10   2        8.53        2.53      0.82 o 
   0  10   2        0.75        0.00      0.95 o 
   1  10   2        1.19       -0.45      0.89 o 
   2  10   2        0.71        0.00      0.99 o 
   3  10   2        0.75       -1.07      0.99 o 
  -8  11   2       25.17       24.99      1.73 o 
  -7  11   2        0.05        1.79      1.00 o 
  -6  11   2        1.04        1.40      1.86 o 
  -5  11   2        4.39        3.21      2.06 o 
  -4  11   2       18.68       17.78      1.92 o 
  -3  11   2        7.36        5.59      1.17 o 
  -2  11   2        0.00       -1.46      0.73 o 
  -1  11   2        0.00        1.03      1.41 o 
   0  11   2        4.20        3.77      2.43 o 
   1  11   2       18.26       20.03      2.27 o 
   2  11   2        5.17        3.74      1.64 o 
  -7  12   2       51.76       61.29      2.77 o 
  -6  12   2       14.38       12.78      1.83 o 
  -5  12   2        4.19        3.26      1.42 o 
  -4  12   2        0.31        0.31      1.24 o 
  -3  12   2        4.05        2.49      1.43 o 
  -2  12   2        8.81        8.90      1.80 o 
  -1  12   2        4.41        8.19      5.21 o 
   0  12   2        0.30        2.50      1.60 o 
  -5  13   2       10.01        8.48      1.80 o 
  -4  13   2       21.13       24.11      2.35 o 
  -3  13   2        1.94       -0.63      2.17 o 
  -2  13   2        0.31        0.25      1.61 o 
   1 -15   3       13.87        9.48      1.96 o 
   2 -15   3        5.05        6.41      2.44 o 
   3 -15   3        0.07        2.02      1.46 o 
   4 -15   3        0.74       -0.34      1.29 o 
  -1 -14   3        2.33        0.98      1.09 o 
   0 -14   3        0.01        0.93      1.02 o 
   1 -14   3        8.18       10.50      1.90 o 
   2 -14   3        5.59        4.94      1.60 o 
   3 -14   3        2.53        4.01      1.42 o 
   4 -14   3        8.00        6.85      1.54 o 
   5 -14   3       42.13       41.60      2.79 o 
   6 -14   3        3.15        4.21      1.52 o 
  -3 -13   3        2.29        3.48      1.13 o 
  -2 -13   3        0.04       -0.42      0.90 o 
  -1 -13   3        1.31       -0.06      0.87 o 
   0 -13   3        3.15        7.21      1.11 o 
   1 -13   3        4.54        5.18      0.95 o 
   2 -13   3        3.27        4.14      1.16 o 
   3 -13   3       11.09       10.43      1.98 o 
   4 -13   3       19.53       20.87      1.95 o 
   5 -13   3       25.90       28.24      2.17 o 
   6 -13   3       16.04       15.56      1.80 o 
   7 -13   3        1.66        1.71      1.32 o 
  -4 -12   3        0.02        0.01      0.97 o 
  -3 -12   3        3.76        2.30      0.94 o 
  -2 -12   3        0.91        0.40      0.82 o 
  -1 -12   3        0.86        1.17      0.75 o 
   0 -12   3       43.59       48.93      2.07 o 
   1 -12   3       46.90       48.32      1.74 o 
   2 -12   3       18.54       20.51      1.16 o 
   3 -12   3       10.94       11.34      1.47 o 
   4 -12   3       12.87       18.67      1.72 o 
   5 -12   3       17.04       18.20      1.72 o 
   6 -12   3        0.01       -0.17      1.04 o 
   7 -12   3        0.00       -0.47      1.01 o 
   8 -12   3        3.87        2.94      1.12 o 
  -5 -11   3        4.75        4.72      1.05 o 
  -4 -11   3       13.12       10.53      1.32 o 
  -3 -11   3        4.51        4.42      0.91 o 
  -2 -11   3        1.50        2.39      0.80 o 
  -1 -11   3        6.70        4.95      0.73 o 
   0 -11   3        9.72        9.79      0.91 o 
   1 -11   3        0.35        1.15      0.67 o 
   2 -11   3       28.01       21.16      1.08 o 
   3 -11   3        1.55        2.41      1.50 o 
   4 -11   3       36.07       33.02      2.08 o 
   5 -11   3        9.13       11.21      1.59 o 
   6 -11   3        0.50        0.06      0.92 o 
   7 -11   3        1.80        0.60      0.97 o 
   8 -11   3        2.89        2.55      0.70 o 
   9 -11   3        3.34        2.85      1.63 o 
  -6 -10   3        1.07        0.61      1.08 o 
  -5 -10   3       37.26       40.99      2.54 o 
  -4 -10   3        1.60        1.20      0.80 o 
  -3 -10   3        5.83        3.61      0.90 o 
  -2 -10   3       17.07       21.17      1.07 o 
  -1 -10   3       10.32       10.82      0.78 o 
   0 -10   3        9.76        6.61      0.79 o 
   1 -10   3       19.83       20.66      1.78 o 
   2 -10   3        1.98        1.43      0.68 o 
   3 -10   3        2.88        3.91      0.64 o 
   4 -10   3        0.63        1.49      0.86 o 
   5 -10   3       13.23       12.39      1.26 o 
   6 -10   3        8.40        8.17      1.14 o 
   7 -10   3        2.92        1.67      1.15 o 
   8 -10   3       14.37       14.98      1.13 o 
   9 -10   3        0.20       -0.32      1.23 o 
  -6  -9   3        0.24        0.38      0.80 o 
  -5  -9   3        2.77       -1.52      0.76 o 
  -4  -9   3        9.21        8.79      0.93 o 
  -3  -9   3        8.08        5.21      0.99 o 
  -2  -9   3        1.34       -0.01      0.45 o 
  -1  -9   3        1.37       -0.07      0.51 o 
   0  -9   3        2.93        1.07      0.56 o 
   1  -9   3      493.62      490.16      7.60 o 
   2  -9   3      795.11      817.77     11.07 o 
   3  -9   3       12.95       13.01      0.69 o 
   4  -9   3       67.00       71.28      1.89 o 
   5  -9   3        2.25        5.57      0.91 o 
   6  -9   3       17.30       10.95      1.11 o 
   7  -9   3       14.57       13.54      0.83 o 
   8  -9   3       38.65       38.79      2.78 o 
   9  -9   3        1.55        2.58      1.29 o 
  -7  -8   3        8.70        8.10      1.13 o 
  -6  -8   3        7.59        8.40      0.91 o 
  -5  -8   3       63.94       66.07      2.19 o 
  -4  -8   3        1.64        2.31      0.66 o 
  -3  -8   3        1.48        0.50      0.66 o 
  -2  -8   3        2.05        1.24      0.44 o 
  -1  -8   3        2.32        2.42      0.51 o 
   0  -8   3       38.76       37.17      1.18 o 
   1  -8   3      167.21      163.04      4.20 o 
   2  -8   3        3.58        3.70      0.45 o 
   3  -8   3       37.70       31.90      1.28 o 
   4  -8   3        9.58        9.91      0.51 o 
   5  -8   3        5.78        7.55      0.68 o 
   6  -8   3        5.58        3.97      0.57 o 
   7  -8   3        5.09        5.95      1.30 o 
   8  -8   3       41.23       46.44      2.81 o 
   9  -8   3        0.01        0.69      1.06 o 
  10  -8   3        4.40        5.47      1.31 o 
  -8  -7   3        2.21        2.00      1.43 o 
  -7  -7   3        6.60        6.78      0.97 o 
  -6  -7   3       14.26       12.71      2.02 o 
  -5  -7   3        1.01       -0.65      0.55 o 
  -4  -7   3       17.26       15.99      0.93 o 
  -3  -7   3       22.66       22.32      0.83 o 
  -2  -7   3       18.82       17.91      0.72 o 
  -1  -7   3       46.55       51.39      1.32 o 
   0  -7   3      262.91      270.18      4.34 o 
   1  -7   3       92.90       95.35      1.72 o 
   2  -7   3       21.45       16.13      0.58 o 
   3  -7   3        0.14        0.10      0.20 o 
   4  -7   3        0.46        0.20      0.22 o 
   5  -7   3        1.37        0.35      0.33 o 
   6  -7   3       28.22       26.91      0.98 o 
   7  -7   3       72.49       66.60      3.22 o 
   8  -7   3       15.99       15.71      1.48 o 
   9  -7   3        2.76        2.45      0.98 o 
  -8  -6   3        0.70       -0.69      1.17 o 
  -7  -6   3       33.14       38.62      1.67 o 
  -6  -6   3        0.72        0.41      0.73 o 
  -5  -6   3       78.01       80.08      1.80 o 
  -4  -6   3       42.99       37.07      1.01 o 
  -3  -6   3        0.47       -0.51      0.30 o 
  -2  -6   3      167.93      165.34      2.41 o 
  -1  -6   3       77.34       64.28      1.41 o 
   0  -6   3      102.97       94.05      2.03 o 
   1  -6   3      395.41      421.08      5.77 o 
   2  -6   3       13.20       21.30      0.59 o 
   3  -6   3      258.96      333.05      4.62 o 
   4  -6   3       22.97       25.72      0.65 o 
   5  -6   3       10.51       10.99      0.41 o 
   6  -6   3        5.99        5.40      0.94 o 
   7  -6   3       21.52       15.72      1.38 o 
   8  -6   3       15.53       12.09      1.20 o 
   9  -6   3        2.31        2.11      0.84 o 
  -9  -5   3        2.25        1.28      1.33 o 
  -8  -5   3        5.88        4.31      1.27 o 
  -7  -5   3        8.37        7.96      0.67 o 
  -6  -5   3       66.72       59.45      1.63 o 
  -5  -5   3      517.10      494.87      7.55 o 
  -4  -5   3      258.22      270.79      3.62 o 
  -3  -5   3      563.89      617.74      7.18 o 
  -2  -5   3       43.42       40.76      0.81 o 
  -1  -5   3      396.09      350.87      4.49 o 
   0  -5   3      102.31      101.22      1.65 o 
   1  -5   3      134.18      144.74      2.45 o 
   2  -5   3      650.88      683.65      8.30 o 
   3  -5   3      646.49      718.22      8.13 o 
   4  -5   3      218.17      220.94      2.85 o 
   5  -5   3        4.05        3.57      0.43 o 
   6  -5   3       57.45       51.35      1.47 o 
   7  -5   3      100.90      105.98      3.96 o 
  -9  -4   3       15.82       19.64      1.78 o 
  -8  -4   3        1.80        0.91      0.95 o 
  -7  -4   3       11.32       11.63      0.82 o 
  -6  -4   3      143.92      141.33      2.27 o 
  -5  -4   3       49.31       46.21      0.96 o 
  -4  -4   3        0.18        0.24      0.21 o 
  -3  -4   3        0.20        0.08      0.20 o 
  -2  -4   3        8.20       15.32      0.49 o 
  -1  -4   3      211.44      227.47      2.67 o 
   0  -4   3       48.18       51.66      0.78 o 
   1  -4   3        1.92        3.34      0.20 o 
   2  -4   3       19.17       28.31      0.63 o 
   3  -4   3       22.95       14.38      0.52 o 
   4  -4   3       49.47       49.61      0.93 o 
   5  -4   3      104.73      104.49      2.92 o 
   6  -4   3       89.07       80.77      4.12 o 
  -9  -3   3        3.07        2.27      1.15 o 
  -8  -3   3        0.28       -1.00      0.84 o 
  -7  -3   3       21.34       19.80      1.45 o 
  -6  -3   3      630.95      635.13      9.33 o 
  -5  -3   3      102.64      102.52      1.45 o 
  -4  -3   3        0.23       -0.10      0.16 o 
  -3  -3   3        0.00       -0.14      0.13 o 
  -2  -3   3       16.06       16.82      0.44 o 
  -1  -3   3      196.06      188.25      2.04 o 
   0  -3   3       47.79       39.38      0.57 o 
   1  -3   3       47.54       44.26      0.62 o 
   2  -3   3      121.25      133.49      1.47 o 
   3  -3   3      409.38      436.82      4.74 o 
   4  -3   3       15.96       28.07      0.78 o 
   5  -3   3        1.44       -0.48      0.61 o 
   6  -3   3       33.93       27.33      1.83 o 
   7  -3   3      182.04      167.00      7.66 o 
   8  -3   3        7.03        9.65      2.23 o 
   9  -3   3        0.00       -0.48      1.68 o 
 -10  -2   3        9.28       14.08      1.56 o 
  -9  -2   3        0.01       -0.46      0.92 o 
  -8  -2   3        0.10       -0.07      0.77 o 
  -7  -2   3        7.91        6.09      1.33 o 
  -6  -2   3      153.46      158.31      2.65 o 
  -5  -2   3       11.37       16.68      0.52 o 
  -4  -2   3      409.05      408.87      4.76 o 
  -3  -2   3       49.87       54.40      1.20 o 
  -2  -2   3     4435.63     4644.52     43.81 o 
  -1  -2   3       91.60      103.76      1.08 o 
   0  -2   3      456.37      454.20      4.62 o 
   1  -2   3      757.00      802.95      8.13 o 
   2  -2   3        5.11        3.53      0.17 o 
   3  -2   3       68.99       63.32      0.93 o 
   4  -2   3        3.16        1.50      0.43 o 
   5  -2   3       11.67        7.47      1.01 o 
   6  -2   3      101.23       96.40      3.41 o 
   7  -2   3        0.01       -1.38      1.25 o 
   8  -2   3        0.06       -1.00      1.62 o 
   9  -2   3        9.90       13.04      2.58 o 
 -10  -1   3       10.01       11.45      1.66 o 
  -9  -1   3        0.00        0.60      0.82 o 
  -8  -1   3       94.39       93.71      3.16 o 
  -7  -1   3       84.70       74.55      2.02 o 
  -6  -1   3      558.58      516.27      8.54 o 
  -5  -1   3        0.47        0.04      0.19 o 
  -4  -1   3       10.88       13.34      0.42 o 
  -3  -1   3     2104.88     2344.86     30.19 o 
  -2  -1   3      129.98      147.10      1.98 o 
  -1  -1   3       10.78        6.64      0.19 o 
   0  -1   3     1069.48     1056.46      9.67 o 
   1  -1   3       63.60       51.33      0.70 o 
   2  -1   3     2155.82     2294.09     24.28 o 
   3  -1   3      112.75      102.33      1.26 o 
   4  -1   3        0.80        1.53      0.26 o 
   5  -1   3       14.21       12.45      1.49 o 
   6  -1   3       14.64        7.40      1.13 o 
   7  -1   3        0.06       -1.07      1.26 o 
   8  -1   3       83.11       94.36      5.67 o 
   9  -1   3        0.00       -2.39      1.75 o 
 -10   0   3       17.78       17.53      1.70 o 
  -9   0   3        0.43       -0.45      0.92 o 
  -8   0   3       42.40       38.67      2.13 o 
  -7   0   3       91.42       71.95      3.10 o 
  -6   0   3      634.49      593.22     10.96 o 
  -5   0   3        7.17        9.12      0.35 o 
  -4   0   3       11.87       12.58      0.44 o 
  -3   0   3      310.92      292.64      4.78 o 
  -2   0   3      358.80      397.32      4.29 o 
  -1   0   3     1448.95     1502.35     14.27 o 
   0   0   3     2221.92     2243.08     22.31 o 
   1   0   3       70.51       75.24      0.96 o 
   2   0   3       58.50       66.06      0.98 o 
   3   0   3       12.75        8.75      0.31 o 
   4   0   3      115.41      122.10      1.94 o 
   5   0   3        1.00        0.96      0.33 o 
   6   0   3        0.46        0.36      0.60 o 
   7   0   3        0.04       -0.16      0.65 o 
   8   0   3        2.09        1.31      1.70 o 
   9   0   3       14.61       20.12      3.18 o 
 -10   1   3        1.15        0.71      0.96 o 
  -9   1   3        0.26        0.74      0.77 o 
  -8   1   3       13.31       11.61      1.17 o 
  -7   1   3        5.10        4.06      1.03 o 
  -6   1   3      280.31      276.08      4.13 o 
  -5   1   3        1.90        2.59      0.26 o 
  -4   1   3       14.39       28.51      0.58 o 
  -3   1   3       38.29       33.12      0.65 o 
  -2   1   3      972.73     1068.35     13.07 o 
  -1   1   3        4.63        5.43      0.23 o 
   0   1   3        2.11        2.59      0.19 o 
   1   1   3      286.11      273.16      3.26 o 
   2   1   3        7.30        8.07      0.33 o 
   3   1   3       30.18       33.57      0.76 o 
   4   1   3       13.21       12.48      0.44 o 
   5   1   3       10.65        9.97      0.79 o 
   6   1   3       52.26       46.15      1.80 o 
   7   1   3       43.35       43.36      3.92 o 
   8   1   3        2.38        1.86      0.87 o 
   9   1   3        0.19        2.66      0.94 o 
 -10   2   3       17.32       15.40      1.51 o 
  -9   2   3        0.80        0.55      0.82 o 
  -8   2   3        0.04       -1.05      0.66 o 
  -7   2   3      412.83      402.45      9.56 o 
  -6   2   3        9.64        1.59      0.42 o 
  -5   2   3       32.99       27.10      0.72 o 
  -4   2   3        0.05       -0.12      0.17 o 
  -3   2   3      152.04      157.97      2.15 o 
  -2   2   3      567.89      594.13      7.26 o 
  -1   2   3        2.55        6.73      0.39 o 
   0   2   3       28.87       19.00      0.56 o 
   1   2   3        6.96        4.45      0.29 o 
   2   2   3       24.40       24.52      0.70 o 
   3   2   3       16.27       13.23      0.50 o 
   4   2   3       54.15       49.95      1.09 o 
   5   2   3        3.80        2.87      0.42 o 
   6   2   3       16.91       13.80      1.06 o 
   7   2   3        1.39        0.64      0.72 o 
   8   2   3        0.85       -0.31      1.14 o 
 -10   3   3        3.95        4.38      1.14 o 
  -9   3   3        0.70       -0.47      0.78 o 
  -8   3   3       39.55       38.62      2.31 o 
  -7   3   3      503.44      512.53     12.61 o 
  -6   3   3      235.05      254.91      5.20 o 
  -5   3   3      121.64      120.83      1.64 o 
  -4   3   3       20.31       19.98      0.54 o 
  -3   3   3      969.94     1090.69     11.59 o 
  -2   3   3       53.44       47.04      0.98 o 
  -1   3   3        7.87       13.64      0.71 o 
   0   3   3      134.81      145.45      2.74 o 
   1   3   3      211.27      179.75      3.81 o 
   2   3   3       38.02       34.95      0.77 o 
   3   3   3      466.37      456.02      6.00 o 
   4   3   3        9.15        7.21      0.65 o 
   5   3   3       28.78       29.59      1.18 o 
   6   3   3        0.07       -0.92      0.67 o 
   7   3   3        0.09       -0.46      1.00 o 
   8   3   3        1.52        2.62      1.10 o 
 -10   4   3        1.49        0.26      0.93 o 
  -9   4   3        3.17        1.02      0.97 o 
  -8   4   3        0.83       -0.94      0.82 o 
  -7   4   3      209.06      219.54      3.90 o 
  -6   4   3      368.61      383.72      7.30 o 
  -5   4   3       47.17       44.55      0.93 o 
  -4   4   3        3.71        2.63      0.36 o 
  -3   4   3      571.04      560.57      8.60 o 
  -2   4   3      133.90      141.04      2.47 o 
  -1   4   3      169.26      205.66      3.76 o 
   0   4   3        0.17        0.28      0.36 o 
   1   4   3        1.33        0.77      0.37 o 
   2   4   3      166.92      144.92      2.08 o 
   3   4   3       44.80       41.43      1.67 o 
   4   4   3       42.40       39.34      1.42 o 
   5   4   3        1.62        2.80      0.72 o 
   6   4   3        0.27        0.42      0.75 o 
   7   4   3        0.64        2.20      1.08 o 
 -10   5   3        1.44        1.20      1.11 o 
  -9   5   3        0.69        0.93      1.06 o 
  -8   5   3       42.55       43.66      1.80 o 
  -7   5   3      218.61      216.86      4.01 o 
  -6   5   3        5.56        3.27      0.58 o 
  -5   5   3       21.39       21.28      0.73 o 
  -4   5   3       14.37       12.19      0.58 o 
  -3   5   3      145.11      147.68      2.65 o 
  -2   5   3       23.92       20.40      0.83 o 
  -1   5   3        3.67        4.50      0.55 o 
   0   5   3       52.71       54.10      1.51 o 
   1   5   3        9.68       13.57      0.78 o 
   2   5   3      260.37      258.52      3.96 o 
   3   5   3       31.19       27.14      1.25 o 
   4   5   3        0.72        1.06      0.66 o 
   5   5   3        1.26        1.41      1.14 o 
   6   5   3        7.98        7.89      0.93 o 
   7   5   3        0.51       -0.54      1.06 o 
 -10   6   3        2.03        1.31      1.17 o 
  -9   6   3        2.32        0.43      1.15 o 
  -8   6   3       13.46       10.57      0.86 o 
  -7   6   3      209.74      217.91      4.77 o 
  -6   6   3       16.86       19.24      1.11 o 
  -5   6   3       11.99       11.22      0.68 o 
  -4   6   3       41.63       39.84      1.21 o 
  -3   6   3       11.39        8.13      0.64 o 
  -2   6   3       13.33       10.63      0.76 o 
  -1   6   3        5.34        5.75      0.65 o 
   0   6   3       93.75       77.25      2.00 o 
   1   6   3       32.80       32.70      1.28 o 
   2   6   3       13.75       14.09      0.97 o 
   3   6   3       21.84       22.60      1.27 o 
   4   6   3        0.01       -0.32      0.77 o 
   5   6   3        0.32        1.00      0.82 o 
   6   6   3        0.33        0.25      0.79 o 
 -10   7   3        0.60        0.00      1.20 o 
  -9   7   3        6.15        6.52      1.06 o 
  -8   7   3       14.85       14.79      1.15 o 
  -7   7   3      253.57      259.91      5.67 o 
  -6   7   3       16.22       15.44      1.11 o 
  -5   7   3       11.55       12.82      1.33 o 
  -4   7   3      134.49      129.04      2.86 o 
  -3   7   3      115.35      121.95      3.04 o 
  -2   7   3        1.92       -0.11      0.60 o 
  -1   7   3        0.01       -0.37      0.55 o 
   0   7   3       21.39       20.31      1.09 o 
   1   7   3       36.30       33.17      1.37 o 
   2   7   3       38.52       37.19      1.80 o 
   3   7   3        3.05        4.77      0.97 o 
   4   7   3        0.10       -1.45      0.80 o 
   5   7   3        2.63        2.53      0.98 o 
  -9   8   3        1.20        1.88      0.75 o 
  -8   8   3       75.99       85.66      2.62 o 
  -7   8   3        0.80        0.85      0.85 o 
  -6   8   3      141.54      139.97      3.66 o 
  -5   8   3      111.02      110.16      3.83 o 
  -4   8   3        0.04        0.87      0.99 o 
  -3   8   3        7.63        9.58      0.89 o 
  -2   8   3       16.23       13.02      1.15 o 
  -1   8   3      155.56      150.97      3.38 o 
   0   8   3       55.22       51.70      2.23 o 
   1   8   3        4.08        3.31      0.96 o 
   2   8   3        0.02       -0.67      0.81 o 
   3   8   3       29.57       35.45      2.18 o 
   4   8   3        1.39        1.43      1.01 o 
   5   8   3        0.46       -1.35      1.10 o 
  -9   9   3        0.03        0.20      0.80 o 
  -8   9   3       37.73       36.24      1.83 o 
  -7   9   3       56.31       57.18      2.25 o 
  -6   9   3        0.07        0.17      1.11 o 
  -5   9   3       13.81       13.07      1.48 o 
  -4   9   3       22.15       23.25      1.51 o 
  -3   9   3       31.64       28.26      1.38 o 
  -2   9   3       32.22       29.77      1.46 o 
  -1   9   3       12.23       13.04      1.09 o 
   0   9   3       29.84       29.48      1.73 o 
   1   9   3        6.27        5.77      1.68 o 
   2   9   3        3.37        1.83      1.01 o 
   3   9   3        5.52        7.86      1.29 o 
   4   9   3        0.00       -0.20      1.19 o 
  -8  10   3        0.03       -2.14      1.12 o 
  -7  10   3        6.71        5.35      1.10 o 
  -6  10   3        0.00       -0.48      1.04 o 
  -5  10   3        0.25       -0.48      1.04 o 
  -4  10   3       23.60       26.50      3.06 o 
  -3  10   3        7.25        5.73      0.96 o 
  -2  10   3        0.76       -0.46      0.77 o 
  -1  10   3        2.32        0.37      0.97 o 
   0  10   3        0.43        0.29      2.57 o 
   1  10   3        1.74       -0.61      1.70 o 
   2  10   3        0.33        1.31      1.10 o 
   3  10   3        9.72       13.26      2.90 o 
  -7  11   3       20.59       23.70      1.75 o 
  -6  11   3       19.58       23.78      3.57 o 
  -5  11   3        0.41        1.09      1.36 o 
  -4  11   3        0.07       -0.84      2.58 o 
  -3  11   3        0.56       -0.83      1.38 o 
  -2  11   3       13.65       14.25      2.02 o 
  -1  11   3       49.49       57.02      2.66 o 
   0  11   3        5.24        0.81      1.45 o 
   1  11   3        0.28       -1.01      1.48 o 
  -6  12   3        0.00       -0.17      1.33 o 
  -5  12   3        1.07       -0.31      1.33 o 
  -4  12   3        0.01       -1.04      1.80 o 
  -3  12   3        0.24        0.50      1.44 o 
  -2  12   3        4.41        0.67      1.56 o 
  -1  12   3       32.92       38.98      2.92 o 
   0 -15   4        0.49       -0.06      1.98 o 
   1 -15   4        3.48        3.90      1.69 o 
   2 -15   4        3.36        5.69      1.67 o 
   3 -15   4        4.30        2.59      2.32 o 
   4 -15   4        0.06        1.20      1.37 o 
   5 -15   4        0.59       -1.02      1.34 o 
  -2 -14   4        0.58        0.40      1.03 o 
  -1 -14   4        0.00       -0.13      0.97 o 
   0 -14   4       38.01       45.57      1.90 o 
   1 -14   4       36.32       41.31      4.00 o 
   2 -14   4        0.01       -0.95      1.20 o 
   3 -14   4        0.98        0.40      1.20 o 
   4 -14   4        0.87        4.56      1.44 o 
   5 -14   4        6.07        9.79      1.63 o 
   6 -14   4        5.44        6.20      1.56 o 
  -3 -13   4        2.69        1.74      1.30 o 
  -2 -13   4        0.51        0.15      0.91 o 
  -1 -13   4        2.93        3.90      1.00 o 
   0 -13   4        0.23        1.21      0.90 o 
   1 -13   4        0.10       -0.03      0.74 o 
   2 -13   4        2.01        1.32      1.01 o 
   3 -13   4        4.28        4.17      1.29 o 
   4 -13   4        5.11        5.86      1.37 o 
   5 -13   4        9.73       11.50      1.63 o 
   6 -13   4        4.27        3.03      1.34 o 
   7 -13   4        1.73        1.18      2.00 o 
  -4 -12   4        4.39        5.35      1.09 o 
  -3 -12   4        2.77        2.35      0.93 o 
  -2 -12   4        0.81       -0.13      0.79 o 
  -1 -12   4        4.20        3.27      0.80 o 
   0 -12   4        9.54       13.18      1.06 o 
   1 -12   4        0.01        0.64      0.65 o 
   2 -12   4       28.09       27.01      1.43 o 
   3 -12   4        1.39        1.13      1.06 o 
   4 -12   4        3.14        0.60      1.03 o 
   5 -12   4        0.27        0.22      1.70 o 
   6 -12   4        0.01       -1.36      1.00 o 
   7 -12   4        1.73        0.73      1.10 o 
   8 -12   4       14.74       13.97      1.46 o 
  -5 -11   4       53.57       61.50      2.25 o 
  -4 -11   4       13.56       13.47      1.24 o 
  -3 -11   4       10.67       10.22      1.07 o 
  -2 -11   4        3.88        2.20      0.81 o 
  -1 -11   4        0.00       -1.05      0.55 o 
   0 -11   4       46.41       45.33      1.58 o 
   1 -11   4        9.33        8.53      0.88 o 
   2 -11   4       17.18       19.02      1.02 o 
   3 -11   4        1.15        0.83      0.77 o 
   4 -11   4        2.24        2.16      1.00 o 
   5 -11   4        0.12       -0.71      0.83 o 
   6 -11   4        1.98        1.41      0.98 o 
   7 -11   4        5.61        7.18      1.16 o 
   8 -11   4        0.35        0.00      0.81 o 
   9 -11   4        0.37        1.02      1.42 o 
  -6 -10   4        4.20        6.45      1.02 o 
  -5 -10   4       16.65       20.41      1.35 o 
  -4 -10   4        0.33       -0.64      0.76 o 
  -3 -10   4        0.00       -1.06      0.60 o 
  -2 -10   4        2.45        1.19      0.54 o 
  -1 -10   4       18.57       16.37      0.88 o 
   0 -10   4      105.79      106.21      2.37 o 
   1 -10   4      180.97      180.52      3.39 o 
   2 -10   4      138.73      136.06      2.74 o 
   3 -10   4        6.47        2.55      0.60 o 
   4 -10   4        1.53        0.13      0.83 o 
   5 -10   4        3.02        1.80      0.87 o 
   6 -10   4        2.45        0.02      0.80 o 
   7 -10   4       20.84       23.37      1.58 o 
   8 -10   4       17.79       11.19      1.85 o 
   9 -10   4        7.89        9.98      1.80 o 
  -7  -9   4        3.12        2.59      1.03 o 
  -6  -9   4      100.13      111.76      2.89 o 
  -5  -9   4      122.74      134.93      3.23 o 
  -4  -9   4        0.03       -1.16      0.92 o 
  -3  -9   4        0.39       -0.16      0.55 o 
  -2  -9   4       19.62       13.06      0.76 o 
  -1  -9   4       46.20       39.61      1.21 o 
   0  -9   4       20.73       19.41      1.28 o 
   1  -9   4        6.51        6.32      0.69 o 
   2  -9   4        2.63        0.98      0.48 o 
   3  -9   4        0.63        0.55      0.41 o 
   4  -9   4       72.44       63.86      2.48 o 
   5  -9   4        7.24        5.71      0.93 o 
   6  -9   4        0.02       -1.24      0.67 o 
   7  -9   4        5.27        4.45      0.82 o 
   8  -9   4        1.64        1.00      1.17 o 
   9  -9   4        0.94        0.05      1.19 o 
  -7  -8   4        9.09       10.58      0.98 o 
  -6  -8   4        0.68        1.35      0.73 o 
  -5  -8   4      132.89      129.66      3.02 o 
  -4  -8   4        9.74        5.94      0.74 o 
  -3  -8   4       10.29       11.37      0.66 o 
  -2  -8   4        4.59        6.87      0.66 o 
  -1  -8   4        3.88        5.07      0.50 o 
   0  -8   4      115.77      121.28      2.35 o 
   1  -8   4      233.20      221.74      4.16 o 
   2  -8   4       41.50       39.73      1.05 o 
   3  -8   4        4.13        2.62      0.42 o 
   4  -8   4        0.23        0.27      0.23 o 
   5  -8   4        0.26       -0.47      0.41 o 
   6  -8   4       37.94       32.81      1.21 o 
   7  -8   4       22.35       18.61      1.79 o 
   8  -8   4        1.49        1.44      1.08 o 
   9  -8   4        5.24        9.69      1.42 o 
  -8  -7   4        6.95        7.59      1.19 o 
  -7  -7   4        2.62        3.08      0.85 o 
  -6  -7   4       80.19       91.40      2.36 o 
  -5  -7   4       80.52       85.30      1.93 o 
  -4  -7   4        0.08       -0.89      0.44 o 
  -3  -7   4       20.81       28.04      0.93 o 
  -2  -7   4       29.67       36.91      1.01 o 
  -1  -7   4      279.96      258.05      3.83 o 
   0  -7   4       38.08       40.69      1.11 o 
   1  -7   4        0.80        1.14      0.31 o 
   2  -7   4        4.94        6.38      0.39 o 
   3  -7   4        0.02       -0.12      0.21 o 
   4  -7   4       10.88        7.57      0.46 o 
   5  -7   4       15.57       11.23      0.59 o 
   6  -7   4        0.05       -1.49      0.75 o 
   7  -7   4       77.42       74.59      3.43 o 
   8  -7   4       14.47       14.29      1.48 o 
   9  -7   4        0.58       -0.98      0.84 o 
  -8  -6   4        1.96        1.28      1.22 o 
  -7  -6   4       16.38       19.64      1.28 o 
  -6  -6   4      255.59      262.37      4.94 o 
  -5  -6   4       47.23       50.64      1.35 o 
  -4  -6   4       90.64       90.24      1.94 o 
  -3  -6   4      119.71      123.20      1.94 o 
  -2  -6   4       78.49       98.61      1.74 o 
  -1  -6   4       19.65       24.53      0.74 o 
   0  -6   4      127.86      114.78      1.90 o 
   1  -6   4       59.25       73.17      1.86 o 
   2  -6   4       88.19      103.77      1.49 o 
   3  -6   4       10.17        6.97      0.35 o 
   4  -6   4       10.88        9.92      0.41 o 
   5  -6   4        1.84        0.80      0.27 o 
   6  -6   4       93.28       86.70      3.61 o 
   7  -6   4       12.56       14.93      1.33 o 
   8  -6   4        0.09       -0.06      0.71 o 
  -9  -5   4        2.16        2.53      1.25 o 
  -8  -5   4        5.65        7.19      1.90 o 
  -7  -5   4        0.08       -0.27      0.48 o 
  -6  -5   4       26.27       27.00      1.53 o 
  -5  -5   4      309.09      301.08      4.81 o 
  -4  -5   4       14.52       15.51      0.61 o 
  -3  -5   4        0.09        0.25      0.25 o 
  -2  -5   4     1233.32     1246.74     14.08 o 
  -1  -5   4       99.24      126.07      1.98 o 
   0  -5   4       70.98       77.40      1.85 o 
   1  -5   4        0.04       -0.09      0.18 o 
   2  -5   4      966.30      982.65     11.80 o 
   3  -5   4      188.83      176.61      2.19 o 
   4  -5   4       40.10       39.47      0.75 o 
   5  -5   4      109.58      105.74      2.71 o 
   6  -5   4       43.69       33.38      1.88 o 
   7  -5   4       89.15       83.31      3.25 o 
  -9  -4   4        0.17       -1.15      1.09 o 
  -8  -4   4        6.06        5.64      1.23 o 
  -7  -4   4       15.71       14.97      0.76 o 
  -6  -4   4      151.67      150.14      3.01 o 
  -5  -4   4       76.51       74.38      1.33 o 
  -4  -4   4      207.36      194.96      2.68 o 
  -3  -4   4       28.05       34.29      0.71 o 
  -2  -4   4      448.80      446.99      5.61 o 
  -1  -4   4       75.21       70.02      1.04 o 
   0  -4   4        0.16       -0.07      0.14 o 
   1  -4   4      853.10      900.60      9.59 o 
   2  -4   4        4.52        4.50      0.27 o 
   3  -4   4       19.74       17.86      0.46 o 
   4  -4   4       64.32       66.26      0.98 o 
   5  -4   4        2.74        2.71      0.64 o 
   6  -4   4      199.98      202.55      8.50 o 
   7  -4   4        1.11        0.00      1.42 o 
 -10  -3   4        0.25       -0.19      1.90 o 
  -9  -3   4        6.63        6.28      1.26 o 
  -8  -3   4       42.38       43.40      2.49 o 
  -7  -3   4      100.59       96.94      2.08 o 
  -6  -3   4      621.98      623.91      9.22 o 
  -5  -3   4       14.44       12.62      0.49 o 
  -4  -3   4        5.78        9.13      0.54 o 
  -3  -3   4       84.81       72.41      1.10 o 
  -2  -3   4       27.63       25.43      0.57 o 
  -1  -3   4       94.65       83.58      1.08 o 
   0  -3   4      244.38      253.40      2.84 o 
   1  -3   4       56.50       70.11      0.84 o 
   2  -3   4       12.00        9.99      0.29 o 
   3  -3   4        1.59        1.92      0.28 o 
   4  -3   4       23.51       20.83      0.56 o 
   5  -3   4       84.91       77.62      2.03 o 
   6  -3   4       37.25       31.33      3.06 o 
   7  -3   4        2.38       -1.43      1.38 o 
   8  -3   4       11.65       12.12      2.28 o 
   9  -3   4        0.09       -0.11      1.90 o 
 -10  -2   4       26.57       28.59      2.72 o 
  -9  -2   4        6.18        4.82      1.07 o 
  -8  -2   4        3.44        2.11      0.90 o 
  -7  -2   4        0.39       -0.25      0.60 o 
  -6  -2   4      472.29      447.46      6.11 o 
  -5  -2   4       45.78       40.40      0.78 o 
  -4  -2   4      354.83      315.93      4.56 o 
  -3  -2   4     1566.79     1709.16     19.10 o 
  -2  -2   4     1844.98     2095.00     20.85 o 
  -1  -2   4      282.79      277.84      2.68 o 
   0  -2   4      239.12      250.95      2.66 o 
   1  -2   4       51.25       42.95      0.60 o 
   2  -2   4      139.30      172.04      1.71 o 
   3  -2   4       22.49       25.05      0.50 o 
   4  -2   4      102.46       95.57      1.52 o 
   5  -2   4       23.69       25.10      0.84 o 
   6  -2   4       92.89       81.29      2.56 o 
   7  -2   4        4.08        2.45      1.54 o 
   8  -2   4        2.59        3.66      1.86 o 
   9  -2   4        2.34        1.97      2.14 o 
 -10  -1   4        1.25       -0.17      1.12 o 
  -9  -1   4        1.47        0.52      0.97 o 
  -8  -1   4        9.33        9.35      0.90 o 
  -7  -1   4      177.90      175.10      5.93 o 
  -6  -1   4      151.30      159.12      2.42 o 
  -5  -1   4       86.91      109.21      1.62 o 
  -4  -1   4      175.25      226.98      3.17 o 
  -3  -1   4     2518.87     2866.66     42.00 o 
  -2  -1   4     1744.61     1811.30     19.05 o 
  -1  -1   4       28.85       23.74      0.41 o 
   0  -1   4       14.33       13.46      0.41 o 
   1  -1   4     1129.78     1127.09     11.38 o 
   2  -1   4        9.74       14.47      0.41 o 
   3  -1   4       57.33       70.09      1.02 o 
   4  -1   4       23.70       18.64      0.57 o 
   5  -1   4        3.36        3.40      0.43 o 
   6  -1   4       12.34       11.52      1.03 o 
   7  -1   4        5.97        4.17      1.96 o 
   8  -1   4        0.00       -0.01      1.61 o 
   9  -1   4        1.66        0.41      2.12 o 
 -10   0   4        0.01       -1.01      1.01 o 
  -9   0   4        2.04        1.98      0.97 o 
  -8   0   4        4.26        2.35      0.88 o 
  -7   0   4      361.60      340.81     11.46 o 
  -6   0   4      116.15      115.25      1.97 o 
  -5   0   4       76.98       89.29      1.47 o 
  -4   0   4      303.16      321.70      7.96 o 
  -3   0   4     4483.87     5065.34     59.57 o 
  -2   0   4      237.02      204.65      2.37 o 
  -1   0   4        2.08        0.85      0.15 o 
   0   0   4       67.77       71.69      1.04 o 
   1   0   4      287.14      282.54      3.19 o 
   2   0   4      235.91      260.41      2.98 o 
   3   0   4       12.28       15.16      0.44 o 
   4   0   4       35.95       32.97      0.64 o 
   5   0   4       46.60       43.23      1.53 o 
   6   0   4       35.55       31.91      3.40 o 
   7   0   4       20.12       15.77      1.26 o 
   8   0   4        0.36       -0.45      0.75 o 
   9   0   4       21.08       23.67      3.56 o 
 -10   1   4        0.05       -0.23      0.91 o 
  -9   1   4        3.52        3.32      0.98 o 
  -8   1   4        0.02       -0.63      0.75 o 
  -7   1   4        9.99        8.03      1.38 o 
  -6   1   4      191.89      181.58      2.99 o 
  -5   1   4        0.69        0.12      0.28 o 
  -4   1   4       57.50       83.69      1.55 o 
  -3   1   4      681.39      842.47     10.18 o 
  -2   1   4       23.91       16.01      0.51 o 
  -1   1   4        0.01       -0.15      0.18 o 
   0   1   4        3.15        4.45      0.28 o 
   1   1   4      393.10      387.50      5.20 o 
   2   1   4      265.93      260.02      3.72 o 
   3   1   4       66.42       70.23      1.21 o 
   4   1   4        0.04       -0.39      0.28 o 
   5   1   4       57.72       52.83      2.53 o 
   6   1   4        4.09        3.88      1.11 o 
   7   1   4        0.62        1.47      0.83 o 
   8   1   4        2.61        4.56      1.30 o 
 -10   2   4        0.16       -0.92      0.88 o 
  -9   2   4        2.44        0.31      0.89 o 
  -8   2   4       15.79       18.30      1.76 o 
  -7   2   4      216.23      225.65      6.13 o 
  -6   2   4        0.33       -0.55      0.27 o 
  -5   2   4      234.94      254.15      3.33 o 
  -4   2   4      142.45      162.93      2.59 o 
  -3   2   4      451.62      507.70      7.84 o 
  -2   2   4      121.78      138.35      2.35 o 
  -1   2   4       30.46       43.38      1.14 o 
   0   2   4      542.10      579.96      7.19 o 
   1   2   4      173.04      169.20      2.53 o 
   2   2   4       51.08       51.17      1.10 o 
   3   2   4       35.24       33.16      1.21 o 
   4   2   4        1.91        2.59      0.46 o 
   5   2   4        1.78        0.56      0.48 o 
   6   2   4       14.15       12.68      1.08 o 
   7   2   4        6.93        5.48      1.36 o 
   8   2   4        1.71        2.32      1.81 o 
 -10   3   4        0.00        0.19      0.97 o 
  -9   3   4        0.09        0.63      0.88 o 
  -8   3   4       20.00       21.82      1.18 o 
  -7   3   4       25.36       19.16      0.88 o 
  -6   3   4      181.73      193.67      5.19 o 
  -5   3   4       17.42       15.08      0.64 o 
  -4   3   4      385.94      410.12      5.49 o 
  -3   3   4       51.80       46.78      1.36 o 
  -2   3   4      395.17      381.39      6.45 o 
  -1   3   4        6.40        7.06      0.55 o 
   0   3   4      101.78      104.48      2.19 o 
   1   3   4       17.56       23.11      0.77 o 
   2   3   4      289.25      283.66      3.59 o 
   3   3   4      127.36      113.95      2.87 o 
   4   3   4       57.63       52.75      1.63 o 
   5   3   4        2.00        1.93      0.59 o 
   6   3   4        0.62        0.75      0.89 o 
   7   3   4        0.35        0.76      1.67 o 
 -10   4   4        7.50        5.70      1.30 o 
  -9   4   4       11.73       10.60      1.54 o 
  -8   4   4        0.26       -0.80      0.40 o 
  -7   4   4       37.33       28.05      1.16 o 
  -6   4   4      163.94      157.63      3.12 o 
  -5   4   4       19.54       16.52      0.60 o 
  -4   4   4        9.50       13.74      0.55 o 
  -3   4   4      278.92      342.68      5.62 o 
  -2   4   4       18.48       14.74      0.68 o 
  -1   4   4        2.92        5.48      0.55 o 
   0   4   4        3.13        3.52      0.55 o 
   1   4   4       60.31       55.47      1.48 o 
   2   4   4      805.24      808.96     10.98 o 
   3   4   4       33.51       34.23      1.38 o 
   4   4   4      189.76      189.50      3.91 o 
   5   4   4        2.42        1.86      0.72 o 
   6   4   4        3.84        4.31      0.74 o 
   7   4   4        3.02        2.25      2.21 o 
 -10   5   4        0.04       -0.70      1.05 o 
  -9   5   4       19.33       22.62      1.29 o 
  -8   5   4        8.66        7.54      0.81 o 
  -7   5   4        6.41        6.45      1.53 o 
  -6   5   4        0.06       -0.24      0.54 o 
  -5   5   4        0.75       -0.75      0.38 o 
  -4   5   4       11.74       11.14      0.61 o 
  -3   5   4      116.34      127.13      2.44 o 
  -2   5   4        1.87        1.41      0.49 o 
  -1   5   4       98.46       98.22      2.26 o 
   0   5   4      197.46      194.79      3.79 o 
   1   5   4       18.09       18.16      0.98 o 
   2   5   4        0.83        0.44      0.71 o 
   3   5   4        7.34        5.91      0.99 o 
   4   5   4        0.03        1.72      0.81 o 
   5   5   4        1.20        1.38      0.79 o 
   6   5   4        6.12        7.82      0.96 o 
 -10   6   4        9.03        6.99      1.61 o 
  -9   6   4        6.63        6.47      0.75 o 
  -8   6   4       20.52       22.26      1.89 o 
  -7   6   4        1.14       -1.40      0.70 o 
  -6   6   4        0.34       -0.82      0.58 o 
  -5   6   4        7.23        6.25      0.73 o 
  -4   6   4       44.86       46.74      2.14 o 
  -3   6   4        3.89        2.48      0.63 o 
  -2   6   4        0.37        0.30      0.52 o 
  -1   6   4        0.12       -0.38      0.54 o 
   0   6   4      130.46      134.71      2.98 o 
   1   6   4        0.14       -0.15      0.56 o 
   2   6   4        1.69        1.83      0.70 o 
   3   6   4       91.93       98.66      3.01 o 
   4   6   4       37.82       41.72      3.13 o 
   5   6   4        5.26        6.93      1.05 o 
   6   6   4        2.67        1.70      0.90 o 
 -10   7   4        0.07        0.37      1.37 o 
  -9   7   4        1.43        0.57      0.70 o 
  -8   7   4       14.39       13.56      1.19 o 
  -7   7   4        2.08        0.34      0.78 o 
  -6   7   4       18.86       15.93      1.21 o 
  -5   7   4       23.89       21.31      1.65 o 
  -4   7   4       11.21       11.74      0.92 o 
  -3   7   4       46.40       50.64      1.70 o 
  -2   7   4       22.22       18.30      1.14 o 
  -1   7   4        7.94        4.86      0.81 o 
   0   7   4        1.49        1.34      0.73 o 
   1   7   4       12.20       13.67      2.03 o 
   2   7   4        0.17        1.15      0.88 o 
   3   7   4       89.92       99.86      3.21 o 
   4   7   4       80.58       85.51      2.97 o 
   5   7   4        2.67        2.77      1.03 o 
  -9   8   4       27.54       32.27      1.67 o 
  -8   8   4        5.43        5.37      1.04 o 
  -7   8   4        8.65        7.47      1.07 o 
  -6   8   4        3.04        2.92      1.31 o 
  -5   8   4        4.64        4.56      1.50 o 
  -4   8   4        8.29        9.92      1.09 o 
  -3   8   4       23.36       21.30      2.45 o 
  -2   8   4       42.14       38.51      1.62 o 
  -1   8   4      126.69      138.14      3.25 o 
   0   8   4       78.30       76.98      2.71 o 
   1   8   4        0.29       -0.20      0.87 o 
   2   8   4        0.22       -1.14      1.48 o 
   3   8   4       12.08       15.49      2.19 o 
   4   8   4        2.27        2.22      1.15 o 
  -9   9   4        0.46        0.79      1.05 o 
  -8   9   4        1.81        2.07      0.98 o 
  -7   9   4        3.30        0.93      0.94 o 
  -6   9   4        5.51        3.49      0.97 o 
  -5   9   4        7.83        6.42      1.98 o 
  -4   9   4       24.61       24.40      1.84 o 
  -3   9   4        0.65       -0.46      0.71 o 
  -2   9   4       17.93       16.30      1.20 o 
  -1   9   4        8.69        5.91      1.23 o 
   0   9   4        0.17        1.19      1.18 o 
   1   9   4        0.01       -0.18      0.96 o 
   2   9   4       32.29       34.82      2.26 o 
   3   9   4       55.68       68.75      4.34 o 
  -8  10   4        0.12       -1.67      0.93 o 
  -7  10   4        0.02       -0.76      0.94 o 
  -6  10   4        0.20        0.24      0.89 o 
  -5  10   4        3.24        0.77      1.18 o 
  -4  10   4        2.65        3.39      1.35 o 
  -3  10   4        0.08        0.65      0.95 o 
  -2  10   4        0.54        0.70      0.84 o 
  -1  10   4        1.74       -0.17      1.03 o 
   0  10   4        0.34       -0.14      1.30 o 
   1  10   4        0.04       -1.74      1.13 o 
   2  10   4        4.09        2.78      1.67 o 
  -7  11   4        1.77        0.50      1.38 o 
  -6  11   4        0.00        0.91      1.06 o 
  -5  11   4        0.89        1.84      1.37 o 
  -4  11   4        2.19        0.97      1.34 o 
  -3  11   4        0.01        0.34      1.11 o 
  -2  11   4        2.32        7.96      1.78 o 
  -1  11   4        0.01       -2.12      1.37 o 
   0  11   4        2.94       -1.28      1.26 o 
   0 -15   5        0.32       -2.21      1.45 o 
   1 -15   5        0.90        1.84      1.58 o 
   2 -15   5        1.74        0.50      1.39 o 
   3 -15   5        2.66        2.75      1.48 o 
   4 -15   5       12.66       12.46      1.88 o 
   5 -15   5        5.29        4.80      1.55 o 
  -2 -14   5        0.02       -1.72      0.97 o 
  -1 -14   5        3.24        0.93      1.02 o 
   0 -14   5        3.00        3.72      0.97 o 
   1 -14   5        0.23        1.39      1.11 o 
   2 -14   5        3.18        3.11      1.39 o 
   3 -14   5        0.00        2.24      1.30 o 
   4 -14   5        0.11       -1.95      1.14 o 
   5 -14   5        0.77        0.22      1.47 o 
   6 -14   5        0.14       -2.36      1.18 o 
   7 -14   5        0.20       -3.46      1.80 o 
  -3 -13   5        4.44        3.65      1.08 o 
  -2 -13   5        1.56        1.64      0.93 o 
  -1 -13   5        0.52       -0.65      0.74 o 
   0 -13   5        8.15       11.04      1.03 o 
   1 -13   5        0.04        0.42      0.72 o 
   2 -13   5        0.57       -1.13      0.94 o 
   3 -13   5       13.15       11.47      1.57 o 
   4 -13   5       28.49       32.91      2.25 o 
   5 -13   5        2.12        2.99      1.26 o 
   6 -13   5        0.39       -1.91      1.03 o 
   7 -13   5        2.26        3.44      1.32 o 
  -5 -12   5       65.20       70.80      4.90 o 
  -4 -12   5       23.67       24.60      1.52 o 
  -3 -12   5        0.09       -1.56      0.78 o 
  -2 -12   5        1.85       -0.20      0.78 o 
  -1 -12   5        3.89        5.07      0.90 o 
   0 -12   5        4.59        4.35      0.90 o 
   1 -12   5        0.73        0.09      0.63 o 
   2 -12   5        4.45        4.94      0.87 o 
   3 -12   5        2.80        1.87      1.05 o 
   4 -12   5        5.90        5.18      1.16 o 
   5 -12   5        0.54        0.65      1.01 o 
   6 -12   5        9.88        9.79      1.39 o 
   7 -12   5        3.04        2.66      1.13 o 
   8 -12   5        8.31       10.93      1.30 o 
  -5 -11   5        5.00        8.05      1.11 o 
  -4 -11   5       11.04       10.99      1.15 o 
  -3 -11   5        0.85        0.29      0.73 o 
  -2 -11   5       25.21       26.23      1.26 o 
  -1 -11   5      131.41      127.44      2.52 o 
   0 -11   5       73.52       66.09      1.87 o 
   1 -11   5        0.00       -0.64      0.56 o 
   2 -11   5        0.97        0.26      0.57 o 
   3 -11   5        7.10        6.51      0.95 o 
   4 -11   5        5.07        4.85      1.30 o 
   5 -11   5        9.25        7.54      1.21 o 
   6 -11   5        0.98       -0.89      0.90 o 
   7 -11   5       11.14       11.98      1.44 o 
   8 -11   5        0.31        1.12      1.40 o 
  -6 -10   5        0.27        0.88      0.87 o 
  -5 -10   5       11.28       16.18      1.24 o 
  -4 -10   5       19.49       18.34      1.20 o 
  -3 -10   5        0.06        0.20      0.62 o 
  -2 -10   5        5.71        3.18      0.60 o 
  -1 -10   5       23.61       16.75      0.92 o 
   0 -10   5       16.27       17.40      0.98 o 
   1 -10   5      140.85      136.65      2.75 o 
   2 -10   5       59.33       61.19      1.66 o 
   3 -10   5       12.84       11.90      0.80 o 
   4 -10   5        8.44        8.15      1.58 o 
   5 -10   5       17.98       15.91      1.37 o 
   6 -10   5        8.19        5.22      1.03 o 
   7 -10   5        8.90        8.86      1.06 o 
   8 -10   5        0.95        0.23      1.30 o 
   9 -10   5        2.43        2.76      1.38 o 
  -7  -9   5        0.30        0.90      0.98 o 
  -6  -9   5      100.16      111.30      2.88 o 
  -5  -9   5      114.66      124.75      3.04 o 
  -4  -9   5       15.38       14.18      1.30 o 
  -3  -9   5        6.11        3.89      0.62 o 
  -2  -9   5      100.30       99.11      2.00 o 
  -1  -9   5      162.24      152.35      2.65 o 
   0  -9   5      236.37      222.97      3.87 o 
   1  -9   5       83.76       79.21      1.83 o 
   2  -9   5       17.79       19.18      0.81 o 
   3  -9   5       60.77       59.90      1.37 o 
   4  -9   5       10.25        6.13      0.99 o 
   5  -9   5        2.54       -1.42      0.71 o 
   6  -9   5        3.51        1.24      0.59 o 
   7  -9   5        2.08        2.08      1.23 o 
   8  -9   5        1.22        0.80      1.10 o 
   9  -9   5       15.59       13.97      1.81 o 
  -8  -8   5        7.47        7.58      0.98 o 
  -7  -8   5       12.56       14.37      1.44 o 
  -6  -8   5        0.47        2.62      0.77 o 
  -5  -8   5       26.13       29.71      1.36 o 
  -4  -8   5        1.04        1.21      0.60 o 
  -3  -8   5       36.54       34.68      1.08 o 
  -2  -8   5      321.94      289.30      4.34 o 
  -1  -8   5        0.87        2.19      0.47 o 
   0  -8   5        4.94        5.63      0.54 o 
   1  -8   5       34.68       36.82      1.02 o 
   2  -8   5       22.35       18.85      0.91 o 
   3  -8   5       22.75       27.23      0.84 o 
   4  -8   5        1.49        1.00      0.31 o 
   5  -8   5       10.36        7.90      0.72 o 
   6  -8   5        4.75        4.71      0.78 o 
   7  -8   5       29.93       34.16      2.40 o 
   8  -8   5        0.34        0.09      0.94 o 
   9  -8   5        6.38        8.98      1.40 o 
  -8  -7   5        2.62        3.55      1.73 o 
  -7  -7   5        1.36        0.26      0.64 o 
  -6  -7   5       80.26       84.27      2.24 o 
  -5  -7   5        1.80        2.48      0.64 o 
  -4  -7   5        9.15       11.07      0.75 o 
  -3  -7   5       54.92       51.91      1.25 o 
  -2  -7   5       64.35       62.83      1.35 o 
  -1  -7   5      172.03      194.29      3.00 o 
   0  -7   5       39.04       50.62      1.16 o 
   1  -7   5       24.84       27.22      0.84 o 
   2  -7   5        9.11        9.51      0.45 o 
   3  -7   5        6.87        4.18      0.35 o 
   4  -7   5        0.92       -0.50      0.25 o 
   5  -7   5       54.04       62.32      1.59 o 
   6  -7   5        9.99       10.77      1.38 o 
   7  -7   5       17.27       15.75      1.48 o 
   8  -7   5        5.64        6.11      1.12 o 
   9  -7   5        0.51       -1.05      0.87 o 
  -9  -6   5        4.18        7.70      1.59 o 
  -8  -6   5       11.78       11.69      1.13 o 
  -7  -6   5       11.42       11.65      0.86 o 
  -6  -6   5      298.51      308.30      5.67 o 
  -5  -6   5       28.67       30.34      1.48 o 
  -4  -6   5      451.11      453.02      6.35 o 
  -3  -6   5       85.19       83.11      1.47 o 
  -2  -6   5      372.32      353.06      5.00 o 
  -1  -6   5       22.11       20.72      0.67 o 
   0  -6   5        9.75       12.19      0.52 o 
   1  -6   5       10.09       12.29      0.48 o 
   2  -6   5        3.05        3.83      0.29 o 
   3  -6   5        1.57        0.46      0.18 o 
   4  -6   5        3.51        3.58      0.34 o 
   5  -6   5       57.99       47.67      2.44 o 
   6  -6   5       10.43       10.78      1.23 o 
   7  -6   5        6.39        6.02      0.97 o 
   8  -6   5       16.41       14.69      1.31 o 
  -9  -5   5        0.54        0.89      1.23 o 
  -8  -5   5        3.10        3.99      0.77 o 
  -7  -5   5       18.78       18.67      0.95 o 
  -6  -5   5        3.32        4.48      0.64 o 
  -5  -5   5      145.68      138.38      2.88 o 
  -4  -5   5      692.89      694.70      8.09 o 
  -3  -5   5      119.45      122.12      1.75 o 
  -2  -5   5      422.29      411.96      5.69 o 
  -1  -5   5        8.23        3.74      0.31 o 
   0  -5   5      137.08      157.37      2.40 o 
   1  -5   5        7.47        9.12      0.33 o 
   2  -5   5       80.50       87.27      1.34 o 
   3  -5   5        3.04        2.99      0.24 o 
   4  -5   5      426.79      416.19      4.88 o 
   5  -5   5       67.00       61.49      1.86 o 
   6  -5   5       77.94       72.73      3.04 o 
   7  -5   5        0.75        0.46      0.61 o 
  -9  -4   5        0.35       -0.61      2.08 o 
  -8  -4   5       17.65       19.04      1.65 o 
  -7  -4   5       18.42       18.47      0.92 o 
  -6  -4   5       19.49       21.02      0.96 o 
  -5  -4   5      200.10      198.23      2.59 o 
  -4  -4   5        0.55       -0.29      0.24 o 
  -3  -4   5       18.48       20.38      0.57 o 
  -2  -4   5      535.40      557.87      6.48 o 
  -1  -4   5       18.39       13.95      0.52 o 
   0  -4   5        1.14        1.86      0.21 o 
   1  -4   5      572.46      622.06      6.73 o 
   2  -4   5       87.61       86.77      1.33 o 
   3  -4   5      188.85      211.78      2.48 o 
   4  -4   5      102.22       88.39      1.27 o 
   5  -4   5       25.36       23.63      1.15 o 
   6  -4   5       62.68       63.33      2.65 o 
   7  -4   5        4.14        4.44      1.63 o 
   8  -4   5        0.03       -0.73      1.58 o 
 -10  -3   5        9.24        9.92      1.94 o 
  -9  -3   5        0.24        0.18      1.00 o 
  -8  -3   5        0.12        0.08      0.89 o 
  -7  -3   5       10.73       11.63      1.11 o 
  -6  -3   5       30.55       28.45      1.08 o 
  -5  -3   5      150.58      159.66      2.13 o 
  -4  -3   5      225.47      219.21      2.98 o 
  -3  -3   5      651.98      779.24      9.42 o 
  -2  -3   5       10.39        6.56      0.52 o 
  -1  -3   5       52.03       45.26      0.95 o 
   0  -3   5       64.10       73.09      0.97 o 
   1  -3   5      928.73      979.19      9.07 o 
   2  -3   5       17.23       10.17      0.32 o 
   3  -3   5        9.34       10.92      0.37 o 
   4  -3   5       69.24       71.63      1.17 o 
   5  -3   5       30.89       33.61      1.01 o 
   6  -3   5        1.32        1.89      0.64 o 
   7  -3   5       14.50       12.16      2.17 o 
   8  -3   5        0.08       -0.73      1.67 o 
   9  -3   5        2.35        1.29      2.13 o 
 -10  -2   5       10.15        8.87      1.68 o 
  -9  -2   5        0.00        0.52      1.05 o 
  -8  -2   5       17.29       19.93      1.81 o 
  -7  -2   5      114.20      108.95      2.06 o 
  -6  -2   5      203.68      187.32      2.85 o 
  -5  -2   5       94.20      110.10      1.57 o 
  -4  -2   5      155.96      118.20      1.90 o 
  -3  -2   5      427.77      417.98      5.24 o 
  -2  -2   5       60.34       59.55      0.94 o 
  -1  -2   5        3.39        3.85      0.20 o 
   0  -2   5      233.20      240.97      2.50 o 
   1  -2   5      975.14      954.25      9.71 o 
   2  -2   5        3.36        1.34      0.17 o 
   3  -2   5       23.36       22.35      0.53 o 
   4  -2   5       32.37       28.23      0.61 o 
   5  -2   5      265.87      244.22      5.01 o 
   6  -2   5        0.26        0.12      0.64 o 
   7  -2   5        7.55        7.15      1.05 o 
   8  -2   5        0.20       -0.71      0.67 o 
   9  -2   5        7.66        6.56      2.67 o 
 -10  -1   5        6.49        6.42      1.45 o 
  -9  -1   5        0.06       -0.52      0.98 o 
  -8  -1   5       27.93       24.30      1.95 o 
  -7  -1   5        5.15        7.03      0.59 o 
  -6  -1   5       64.13       72.36      1.62 o 
  -5  -1   5      186.42      217.48      2.90 o 
  -4  -1   5      161.83      158.61      2.41 o 
  -3  -1   5      198.82      223.42      3.20 o 
  -2  -1   5      448.81      471.27      5.48 o 
  -1  -1   5       32.96       29.47      0.60 o 
   0  -1   5     1846.21     2043.11     21.08 o 
   1  -1   5     3552.43     3984.87     37.84 o 
   2  -1   5      135.56      137.55      1.81 o 
   3  -1   5       40.09       40.86      0.74 o 
   4  -1   5       12.79       17.13      0.56 o 
   5  -1   5        1.13        1.60      0.70 o 
   6  -1   5      116.13      106.52      4.89 o 
   7  -1   5        0.96        0.05      0.71 o 
   8  -1   5        0.05        0.76      0.76 o 
   9  -1   5        0.49       -0.63      2.07 o 
 -10   0   5       13.91       13.31      1.18 o 
  -9   0   5        0.02        0.29      0.88 o 
  -8   0   5       22.92       20.05      1.77 o 
  -7   0   5       73.94       70.72      2.93 o 
  -6   0   5        1.89        0.81      0.38 o 
  -5   0   5       22.51       19.50      0.88 o 
  -4   0   5      429.74      403.73      5.07 o 
  -3   0   5      252.14      274.85      3.34 o 
  -2   0   5        8.31        6.20      0.32 o 
  -1   0   5        2.81        5.21      0.58 o 
   0   0   5      745.07      810.51      9.98 o 
   1   0   5      391.00      446.72      5.17 o 
   2   0   5       25.24       24.22      0.59 o 
   3   0   5       42.12       41.17      0.81 o 
   4   0   5      524.73      521.60      8.51 o 
   5   0   5       21.82       18.39      1.16 o 
   6   0   5        3.85        2.65      1.01 o 
   7   0   5        0.82        0.77      0.78 o 
   8   0   5        6.06        6.06      1.12 o 
 -10   1   5        3.84        3.11      1.15 o 
  -9   1   5        0.34       -0.45      0.91 o 
  -8   1   5        0.60        0.58      0.53 o 
  -7   1   5        0.07       -0.70      0.35 o 
  -6   1   5       26.05       27.94      1.00 o 
  -5   1   5        0.30        0.85      0.33 o 
  -4   1   5       13.09       10.71      0.45 o 
  -3   1   5      141.45      155.70      2.22 o 
  -2   1   5       63.10       59.88      1.27 o 
  -1   1   5        0.68        0.25      0.23 o 
   0   1   5      485.34      531.89      7.84 o 
   1   1   5       25.01       21.14      0.58 o 
   2   1   5        2.49        2.00      0.29 o 
   3   1   5       46.26       40.89      0.89 o 
   4   1   5      260.83      269.03      4.86 o 
   5   1   5        8.55        9.20      0.75 o 
   6   1   5        0.98       -0.12      0.77 o 
   7   1   5        0.00        0.11      0.87 o 
   8   1   5        6.19        6.86      1.25 o 
 -10   2   5        1.84        1.82      1.07 o 
  -9   2   5        0.73        0.01      0.98 o 
  -8   2   5       11.74       11.71      0.72 o 
  -7   2   5       19.95       19.21      0.88 o 
  -6   2   5        4.69        2.71      0.62 o 
  -5   2   5        0.97       -0.16      0.27 o 
  -4   2   5        8.87       11.73      0.55 o 
  -3   2   5        4.05        0.69      0.33 o 
  -2   2   5        0.59        2.46      0.39 o 
  -1   2   5       51.78       61.12      1.34 o 
   0   2   5     1037.14     1053.50     15.20 o 
   1   2   5        0.54        2.32      0.33 o 
   2   2   5      242.45      227.51      3.50 o 
   3   2   5       19.58       18.93      0.85 o 
   4   2   5        9.72       12.14      0.86 o 
   5   2   5        2.58        2.38      0.57 o 
   6   2   5       11.63       13.42      1.54 o 
   7   2   5        2.96        2.61      1.09 o 
 -10   3   5        4.62        3.62      1.28 o 
  -9   3   5        3.36        3.53      1.20 o 
  -8   3   5       26.61       26.46      1.15 o 
  -7   3   5       55.26       55.46      1.78 o 
  -6   3   5      140.17      135.19      2.80 o 
  -5   3   5      252.33      250.34      3.71 o 
  -4   3   5        3.41        6.78      0.44 o 
  -3   3   5       34.21       36.00      1.07 o 
  -2   3   5       53.51       66.11      1.49 o 
  -1   3   5        6.54        6.55      0.71 o 
   0   3   5      454.39      449.93      6.88 o 
   1   3   5       64.60       61.26      1.26 o 
   2   3   5       76.20       59.21      2.30 o 
   3   3   5      338.04      333.40      6.12 o 
   4   3   5      207.90      212.45      4.28 o 
   5   3   5        0.06        0.51      0.64 o 
   6   3   5        9.04       10.32      2.07 o 
   7   3   5        1.42        0.12      1.08 o 
 -10   4   5        0.79        0.29      1.17 o 
  -9   4   5        0.03       -0.75      0.65 o 
  -8   4   5       21.00       20.16      1.08 o 
  -7   4   5        0.08       -1.16      0.59 o 
  -6   4   5        3.48        3.65      0.67 o 
  -5   4   5       91.29      101.42      2.04 o 
  -4   4   5        0.03        0.16      0.40 o 
  -3   4   5       23.07       21.00      0.80 o 
  -2   4   5        9.21       13.11      0.76 o 
  -1   4   5       46.41       51.58      1.53 o 
   0   4   5       31.86       30.68      1.25 o 
   1   4   5      223.76      203.49      3.29 o 
   2   4   5      249.97      239.71      4.70 o 
   3   4   5       10.44       10.09      1.18 o 
   4   4   5       90.73       99.90      2.94 o 
   5   4   5        0.38        0.74      0.72 o 
   6   4   5        0.00        0.01      0.66 o 
 -10   5   5        2.11        2.83      1.42 o 
  -9   5   5       18.06       18.28      1.54 o 
  -8   5   5        6.29        4.25      0.84 o 
  -7   5   5       10.32        8.94      0.97 o 
  -6   5   5        2.34        3.94      0.74 o 
  -5   5   5        0.57       -0.46      0.48 o 
  -4   5   5        1.24       -0.59      0.44 o 
  -3   5   5       17.71       16.03      0.91 o 
  -2   5   5        1.86        0.53      0.50 o 
  -1   5   5      111.87      106.79      2.48 o 
   0   5   5      168.69      174.66      3.59 o 
   1   5   5       18.16       18.43      1.04 o 
   2   5   5        1.10       -1.98      0.99 o 
   3   5   5        0.45        0.32      0.81 o 
   4   5   5        1.78        3.18      0.94 o 
   5   5   5        3.61        3.83      0.96 o 
   6   5   5        7.62        7.15      1.00 o 
 -10   6   5        0.33        0.74      1.42 o 
  -9   6   5        0.53        0.09      0.72 o 
  -8   6   5       50.15       55.33      2.06 o 
  -7   6   5       17.23       15.28      1.16 o 
  -6   6   5        2.38        0.53      0.73 o 
  -5   6   5        1.09        0.80      0.70 o 
  -4   6   5       34.27       37.21      1.29 o 
  -3   6   5       29.03       34.87      1.39 o 
  -2   6   5        3.93        3.99      0.70 o 
  -1   6   5       17.69       14.82      0.99 o 
   0   6   5        0.17       -1.11      0.56 o 
   1   6   5        0.03       -0.11      0.77 o 
   2   6   5       13.59       12.66      1.67 o 
   3   6   5      117.59      119.91      3.52 o 
   4   6   5       14.53       13.28      2.51 o 
   5   6   5        0.07       -0.80      0.85 o 
  -9   7   5        5.30        4.60      0.95 o 
  -8   7   5       12.16       14.41      2.03 o 
  -7   7   5       10.73        9.26      1.08 o 
  -6   7   5       22.51       20.80      1.38 o 
  -5   7   5        0.56       -0.16      0.72 o 
  -4   7   5        0.26        0.17      0.66 o 
  -3   7   5        0.77        0.24      0.63 o 
  -2   7   5        0.31        0.21      0.65 o 
  -1   7   5        7.31        6.80      1.24 o 
   0   7   5       51.96       53.30      3.44 o 
   1   7   5       40.57       44.07      2.08 o 
   2   7   5        9.12        8.89      1.26 o 
   3   7   5       12.44       13.96      1.49 o 
   4   7   5       18.94       18.65      1.58 o 
  -9   8   5        2.64        4.60      1.00 o 
  -8   8   5       15.51       12.58      2.39 o 
  -7   8   5        1.82        0.95      0.83 o 
  -6   8   5        3.84        3.59      0.93 o 
  -5   8   5        0.71        0.73      0.85 o 
  -4   8   5       76.87       82.62      2.80 o 
  -3   8   5       56.09       52.43      1.91 o 
  -2   8   5       12.22       12.27      1.06 o 
  -1   8   5        9.47       10.69      1.06 o 
   0   8   5        9.64        8.85      1.82 o 
   1   8   5        1.00        0.85      0.98 o 
   2   8   5        1.91        0.56      1.11 o 
   3   8   5        0.49        0.97      1.15 o 
  -8   9   5        1.32        0.40      0.96 o 
  -7   9   5        0.04       -1.13      0.84 o 
  -6   9   5        0.02        0.62      0.88 o 
  -5   9   5        0.21        0.59      0.90 o 
  -4   9   5        8.24        6.83      2.06 o 
  -3   9   5        0.41        1.09      0.81 o 
  -2   9   5        6.57        5.16      0.96 o 
  -1   9   5        0.01       -0.04      1.24 o 
   0   9   5        0.03       -0.65      1.19 o 
   1   9   5        1.06       -0.32      1.06 o 
   2   9   5       22.94       24.10      1.90 o 
  -7  10   5        8.92        7.13      1.31 o 
  -6  10   5        0.79       -1.21      1.04 o 
  -5  10   5        0.73        1.29      1.02 o 
  -4  10   5        3.50        1.87      1.30 o 
  -3  10   5        3.53        4.15      1.20 o 
  -2  10   5        8.10       11.17      2.43 o 
  -1  10   5        8.11        7.16      1.68 o 
   0  10   5        0.38       -1.54      1.51 o 
  -5  11   5       10.34       15.49      2.95 o 
  -4  11   5       21.00       26.41      3.74 o 
  -3  11   5        7.31       10.09      2.88 o 
  -2  11   5        0.13        0.31      1.95 o 
  -1 -15   6        0.60        0.88      1.63 o 
   0 -15   6        3.78        1.18      1.63 o 
   1 -15   6        1.24        0.91      1.18 o 
   2 -15   6       13.65       14.53      4.84 o 
   3 -15   6        6.08        5.64      1.57 o 
   4 -15   6        1.67        0.45      1.34 o 
   5 -15   6        0.00       -0.70      1.35 o 
  -2 -14   6       72.24       82.79      2.79 o 
  -1 -14   6       56.37       57.35      2.29 o 
   0 -14   6        9.30        7.54      1.02 o 
   1 -14   6        0.07       -0.81      1.00 o 
   2 -14   6        1.59        1.01      1.25 o 
   3 -14   6       20.92       20.29      1.98 o 
   4 -14   6       13.18       16.91      1.86 o 
   5 -14   6        0.41       -0.47      1.67 o 
   6 -14   6        0.80       -1.90      1.27 o 
  -4 -13   6       14.60       15.29      1.43 o 
  -3 -13   6        3.88        3.17      1.02 o 
  -2 -13   6        0.01        0.16      0.83 o 
  -1 -13   6       24.98       25.60      1.34 o 
   0 -13   6        0.70       -0.21      0.84 o 
   1 -13   6        0.43        0.14      0.71 o 
   2 -13   6       12.06       11.33      1.31 o 
   3 -13   6        2.12        0.82      1.12 o 
   4 -13   6        4.43        3.90      1.24 o 
   5 -13   6        8.63        9.17      1.50 o 
   6 -13   6        1.17        1.20      1.23 o 
   7 -13   6        4.78        4.22      1.34 o 
  -5 -12   6       26.18       29.10      1.68 o 
  -4 -12   6        3.18        3.20      1.00 o 
  -3 -12   6        0.05       -0.84      0.78 o 
  -2 -12   6        5.65        3.58      0.88 o 
  -1 -12   6        0.88       -0.65      0.70 o 
   0 -12   6        1.10        0.07      0.65 o 
   1 -12   6        4.15        1.87      0.70 o 
   2 -12   6       25.57       22.83      1.52 o 
   3 -12   6        6.19        5.34      1.21 o 
   4 -12   6        1.43       -0.08      0.95 o 
   5 -12   6        0.52       -1.94      0.97 o 
   6 -12   6        9.33        6.40      1.32 o 
   7 -12   6        2.02        1.29      1.31 o 
   8 -12   6        3.50        7.57      1.91 o 
  -6 -11   6        1.99        2.84      1.46 o 
  -5 -11   6        0.77        1.70      0.90 o 
  -4 -11   6       10.86       11.99      1.14 o 
  -3 -11   6       40.85       39.87      1.70 o 
  -2 -11   6      112.17      107.08      3.09 o 
  -1 -11   6        0.63       -0.29      0.63 o 
   0 -11   6       57.40       57.92      2.26 o 
   1 -11   6       29.52       29.03      1.23 o 
   2 -11   6        5.47        4.42      0.69 o 
   3 -11   6        2.45        1.70      0.98 o 
   4 -11   6        1.22       -0.58      0.86 o 
   5 -11   6       17.05       11.76      1.37 o 
   6 -11   6       24.74       22.62      1.66 o 
   7 -11   6        6.88        5.52      1.08 o 
   8 -11   6        1.59       -0.04      1.37 o 
  -6 -10   6       35.55       39.62      1.78 o 
  -5 -10   6       29.72       37.89      2.50 o 
  -4 -10   6       17.93       21.38      1.24 o 
  -3 -10   6        0.57       -0.24      0.63 o 
  -2 -10   6       64.55       63.23      1.59 o 
  -1 -10   6      427.62      426.92      6.26 o 
   0 -10   6       15.35       15.95      0.91 o 
   1 -10   6       27.99       29.45      1.20 o 
   2 -10   6       15.48       13.71      0.83 o 
   3 -10   6       75.63       67.91      2.25 o 
   4 -10   6       63.95       53.21      4.40 o 
   5 -10   6       11.94        8.82      1.20 o 
   6 -10   6       21.96       21.53      1.50 o 
   7 -10   6        6.81        5.72      0.95 o 
   8 -10   6        1.49        1.28      1.33 o 
   9 -10   6        7.86        5.68      1.66 o 
  -7  -9   6        4.49        5.47      0.93 o 
  -6  -9   6        3.07        0.86      1.02 o 
  -5  -9   6       16.52       17.52      1.15 o 
  -4  -9   6        9.36       10.31      0.91 o 
  -3  -9   6        0.00       -0.40      0.45 o 
  -2  -9   6       44.62       47.07      1.31 o 
  -1  -9   6       11.33       10.81      0.68 o 
   0  -9   6       20.59       16.24      0.87 o 
   1  -9   6       42.40       43.49      1.18 o 
   2  -9   6      201.50      213.20      3.81 o 
   3  -9   6       60.02       50.39      1.35 o 
   4  -9   6        0.14       -0.36      0.70 o 
   5  -9   6      264.09      244.94      8.76 o 
   6  -9   6       24.73       29.32      1.81 o 
   7  -9   6        0.52        0.34      1.03 o 
   8  -9   6        1.33        0.22      1.08 o 
   9  -9   6        1.54        1.31      1.26 o 
  -8  -8   6        0.03        1.38      0.96 o 
  -7  -8   6        1.50        0.71      0.74 o 
  -6  -8   6        1.23        0.80      0.74 o 
  -5  -8   6        0.00       -0.43      0.58 o 
  -4  -8   6       16.88       14.82      0.93 o 
  -3  -8   6       13.33        9.26      0.63 o 
  -2  -8   6      228.32      218.90      3.44 o 
  -1  -8   6        1.33        0.49      0.36 o 
   0  -8   6       17.47       20.38      0.86 o 
   1  -8   6       41.53       41.84      1.11 o 
   2  -8   6        0.76        0.06      0.29 o 
   3  -8   6       39.04       33.20      0.93 o 
   4  -8   6        0.73        0.14      0.48 o 
   5  -8   6      138.17      139.58      5.40 o 
   6  -8   6       11.67       11.84      0.95 o 
   7  -8   6        0.31       -0.63      0.91 o 
   8  -8   6        0.01       -0.01      1.01 o 
   9  -8   6        3.13        1.66      1.16 o 
  -8  -7   6        3.02        3.62      0.74 o 
  -7  -7   6        0.18        0.16      0.64 o 
  -6  -7   6        7.51        6.96      0.87 o 
  -5  -7   6       10.47        9.55      0.81 o 
  -4  -7   6       41.22       46.54      1.36 o 
  -3  -7   6        1.18        0.64      0.40 o 
  -2  -7   6       83.81       90.94      1.71 o 
  -1  -7   6        1.36        0.81      0.31 o 
   0  -7   6       46.75       61.31      1.47 o 
   1  -7   6      855.50      902.18     11.98 o 
   2  -7   6        2.58        4.04      0.35 o 
   3  -7   6       11.11       13.59      0.61 o 
   4  -7   6        0.00       -0.62      0.31 o 
   5  -7   6       11.25        8.83      0.63 o 
   6  -7   6       18.41       20.18      1.86 o 
   7  -7   6        9.03        8.05      1.20 o 
   8  -7   6        1.56        1.48      0.94 o 
   9  -7   6        2.11        4.84      1.10 o 
  -9  -6   6        2.41        0.42      2.19 o 
  -8  -6   6        0.04       -1.12      0.56 o 
  -7  -6   6        7.26        8.80      0.82 o 
  -6  -6   6        0.34        0.33      0.59 o 
  -5  -6   6       18.45       17.77      0.95 o 
  -4  -6   6      199.04      191.45      3.03 o 
  -3  -6   6        1.02        0.17      0.34 o 
  -2  -6   6        1.23        0.43      0.30 o 
  -1  -6   6      219.03      190.55      2.89 o 
   0  -6   6        0.73        0.20      0.27 o 
   1  -6   6      729.83      737.14      9.05 o 
   2  -6   6        0.38        2.22      0.30 o 
   3  -6   6        6.32        8.69      0.41 o 
   4  -6   6      853.09      826.22     10.62 o 
   5  -6   6      851.94      852.24     27.87 o 
   6  -6   6        8.02        9.09      1.16 o 
   7  -6   6        6.85        5.90      1.03 o 
   8  -6   6        0.74        0.46      0.79 o 
  -9  -5   6        0.21        0.26      1.10 o 
  -8  -5   6        5.72        3.67      0.66 o 
  -7  -5   6       23.29       22.26      1.10 o 
  -6  -5   6        0.16       -0.16      0.49 o 
  -5  -5   6      233.12      223.47      4.24 o 
  -4  -5   6       14.22       18.19      0.65 o 
  -3  -5   6      163.21      187.50      2.67 o 
  -2  -5   6       58.94       68.26      1.30 o 
  -1  -5   6       20.98       22.68      0.76 o 
   0  -5   6      439.40      480.44      6.54 o 
   1  -5   6       90.74      105.71      1.53 o 
   2  -5   6        0.02        0.39      0.19 o 
   3  -5   6       45.30       47.25      0.80 o 
   4  -5   6      131.96      122.12      2.39 o 
   5  -5   6      711.24      679.92     18.01 o 
   6  -5   6       15.33       13.98      1.40 o 
   7  -5   6        0.78        0.84      0.77 o 
   8  -5   6        9.54       11.78      1.25 o 
  -9  -4   6        0.02        0.14      1.17 o 
  -8  -4   6        2.25        1.47      0.55 o 
  -7  -4   6        0.00       -0.64      0.51 o 
  -6  -4   6        5.38        4.25      0.61 o 
  -5  -4   6       26.42       23.82      0.82 o 
  -4  -4   6        6.76        5.12      0.36 o 
  -3  -4   6      133.08      121.68      1.77 o 
  -2  -4   6      105.29      106.11      1.76 o 
  -1  -4   6        0.80        0.80      0.23 o 
   0  -4   6      354.53      378.25      4.84 o 
   1  -4   6      970.76     1069.97     10.35 o 
   2  -4   6       74.50       75.15      1.09 o 
   3  -4   6       42.23       38.01      0.71 o 
   4  -4   6      497.28      489.24      5.77 o 
   5  -4   6       12.34       11.57      1.14 o 
   6  -4   6        0.02       -0.81      0.59 o 
   7  -4   6        6.54        5.02      0.94 o 
   8  -4   6        9.92       10.31      1.06 o 
   9  -4   6        8.29       14.76      3.08 o 
 -10  -3   6        3.40        3.24      1.67 o 
  -9  -3   6        0.15       -0.31      1.23 o 
  -8  -3   6       19.32       19.47      0.98 o 
  -7  -3   6        7.48        6.49      0.70 o 
  -6  -3   6        2.96        1.68      0.52 o 
  -5  -3   6       13.61       20.11      0.69 o 
  -4  -3   6       35.68       37.34      0.81 o 
  -3  -3   6      130.75      135.59      2.00 o 
  -2  -3   6       20.77       22.16      0.65 o 
  -1  -3   6      145.05      135.92      1.96 o 
   0  -3   6       33.74       33.36      0.66 o 
   1  -3   6       90.79       86.53      1.31 o 
   2  -3   6       71.73       63.77      1.03 o 
   3  -3   6       20.62       24.32      0.61 o 
   4  -3   6      574.42      536.43      6.74 o 
   5  -3   6      187.78      183.89      5.03 o 
   6  -3   6        8.10        7.28      2.22 o 
   7  -3   6        0.39       -0.08      0.67 o 
   8  -3   6        5.02        6.69      1.49 o 
   9  -3   6        0.09       -0.33      2.17 o 
 -10  -2   6        5.64        7.59      1.61 o 
  -9  -2   6        1.93        1.44      1.21 o 
  -8  -2   6        7.14        7.48      0.86 o 
  -7  -2   6       50.68       43.02      1.27 o 
  -6  -2   6      176.23      163.08      3.62 o 
  -5  -2   6      181.50      195.88      3.23 o 
  -4  -2   6       70.09       61.79      1.47 o 
  -3  -2   6      126.21      115.55      1.90 o 
  -2  -2   6      394.24      402.16      5.11 o 
  -1  -2   6      148.56      141.50      1.78 o 
   0  -2   6      363.03      385.15      4.21 o 
   1  -2   6       94.78      112.56      1.35 o 
   2  -2   6      172.43      181.31      2.38 o 
   3  -2   6      215.67      203.57      2.49 o 
   4  -2   6      426.10      395.29      5.94 o 
   5  -2   6      185.84      170.58      4.77 o 
   6  -2   6        0.08        0.57      0.70 o 
   7  -2   6        1.11        2.62      0.84 o 
   8  -2   6       20.72       28.14      2.71 o 
 -10  -1   6        6.61        9.63      1.65 o 
  -9  -1   6        5.23        4.82      2.27 o 
  -8  -1   6       15.31       16.75      1.00 o 
  -7  -1   6        0.08       -0.13      0.70 o 
  -6  -1   6       68.54       50.28      1.58 o 
  -5  -1   6      136.19      154.41      2.44 o 
  -4  -1   6      779.41      869.88     13.07 o 
  -3  -1   6        1.50        2.45      0.46 o 
  -2  -1   6      196.06      185.26      2.77 o 
  -1  -1   6       21.63       28.24      0.69 o 
   0  -1   6       41.07       41.02      0.99 o 
   1  -1   6      296.80      322.28      3.34 o 
   2  -1   6        3.93        4.66      0.32 o 
   3  -1   6       23.65       26.34      0.69 o 
   4  -1   6       24.75       22.84      0.93 o 
   5  -1   6       85.96       85.85      2.53 o 
   6  -1   6        0.00        1.14      0.74 o 
   7  -1   6        7.71       10.24      1.17 o 
   8  -1   6        1.50        4.48      1.30 o 
 -10   0   6        3.82        3.00      1.26 o 
  -9   0   6        5.24        4.42      1.31 o 
  -8   0   6       23.56       23.85      0.90 o 
  -7   0   6       19.21       19.57      1.02 o 
  -6   0   6       45.58       44.81      1.49 o 
  -5   0   6       13.75       15.59      0.62 o 
  -4   0   6       19.29       23.08      0.66 o 
  -3   0   6       41.53       39.45      0.92 o 
  -2   0   6       91.18       88.05      1.55 o 
  -1   0   6       88.18       83.01      1.49 o 
   0   0   6      253.41      264.16      3.82 o 
   1   0   6        9.24       13.15      0.49 o 
   2   0   6       35.73       38.55      0.83 o 
   3   0   6      166.31      156.88      2.22 o 
   4   0   6      673.20      648.69     10.59 o 
   5   0   6       36.91       31.20      0.99 o 
   6   0   6       11.51       13.85      1.27 o 
   7   0   6        0.93        1.46      0.90 o 
   8   0   6        0.17        0.61      1.01 o 
 -10   1   6        0.00       -0.29      1.02 o 
  -9   1   6       81.33       84.77      4.10 o 
  -8   1   6       10.37       12.18      0.81 o 
  -7   1   6        1.15        1.01      0.53 o 
  -6   1   6        4.12        3.57      0.63 o 
  -5   1   6       65.37       60.91      1.29 o 
  -4   1   6       12.57       16.85      0.66 o 
  -3   1   6       90.41       99.76      1.75 o 
  -2   1   6       93.22       95.15      1.69 o 
  -1   1   6       77.21       72.51      1.41 o 
   0   1   6       88.82       79.52      1.52 o 
   1   1   6        1.73        3.08      0.32 o 
   2   1   6       37.14       36.49      0.95 o 
   3   1   6       31.50       30.85      1.91 o 
   4   1   6      148.97      151.47      3.62 o 
   5   1   6        4.51        5.71      0.69 o 
   6   1   6        4.52        3.65      1.01 o 
   7   1   6        8.81       11.53      1.39 o 
 -10   2   6        3.14        0.56      1.17 o 
  -9   2   6       25.12       27.44      1.51 o 
  -8   2   6        0.36       -0.58      0.52 o 
  -7   2   6        0.61       -1.01      0.50 o 
  -6   2   6       35.23       32.70      1.40 o 
  -5   2   6      186.11      185.17      3.18 o 
  -4   2   6       28.73       28.57      0.97 o 
  -3   2   6      161.01      170.58      2.97 o 
  -2   2   6        5.59       10.66      0.56 o 
  -1   2   6       26.31       28.08      0.87 o 
   0   2   6        7.05        4.81      0.47 o 
   1   2   6       91.34       94.73      1.94 o 
   2   2   6        7.00        4.48      0.57 o 
   3   2   6        8.35        6.28      0.80 o 
   4   2   6        0.17       -0.28      0.90 o 
   5   2   6        0.23        0.53      0.61 o 
   6   2   6        1.40        2.68      1.06 o 
   7   2   6        2.95        2.73      1.15 o 
 -10   3   6        9.84        6.65      1.57 o 
  -9   3   6       75.30       81.17      2.18 o 
  -8   3   6        5.81        6.53      0.78 o 
  -7   3   6        4.61        5.34      0.76 o 
  -6   3   6        1.65        1.18      0.59 o 
  -5   3   6       52.92       54.81      1.43 o 
  -4   3   6       10.98       12.72      0.71 o 
  -3   3   6        0.03       -0.18      0.39 o 
  -2   3   6       20.88       18.77      0.81 o 
  -1   3   6       41.60       33.89      1.01 o 
   0   3   6       32.22       27.03      1.12 o 
   1   3   6      350.32      326.96      4.85 o 
   2   3   6       36.79       26.77      1.49 o 
   3   3   6      348.68      355.66      6.59 o 
   4   3   6       68.50       61.41      2.93 o 
   5   3   6        2.54        2.39      0.76 o 
   6   3   6        1.16        0.97      0.65 o 
 -10   4   6       12.20       10.59      1.85 o 
  -9   4   6       29.84       37.49      1.54 o 
  -8   4   6        5.45        4.50      1.47 o 
  -7   4   6        1.72        0.55      0.65 o 
  -6   4   6       19.38       19.40      1.18 o 
  -5   4   6        7.46        5.59      0.61 o 
  -4   4   6       15.37       12.95      0.77 o 
  -3   4   6        8.16        8.55      0.67 o 
  -2   4   6        4.49        4.02      0.76 o 
  -1   4   6        0.00       -0.82      0.53 o 
   0   4   6      150.42      140.70      2.76 o 
   1   4   6       25.86       24.82      1.32 o 
   2   4   6       26.03       22.94      1.24 o 
   3   4   6        0.90        1.57      0.85 o 
   4   4   6        1.76        2.04      0.86 o 
   5   4   6       16.21       17.63      1.27 o 
   6   4   6        2.24        3.84      0.82 o 
 -10   5   6        0.13        1.05      0.83 o 
  -9   5   6       36.77       44.59      1.81 o 
  -8   5   6       13.98        9.65      1.09 o 
  -7   5   6        3.64        1.87      0.78 o 
  -6   5   6        0.22        0.14      0.66 o 
  -5   5   6        1.52        1.37      0.61 o 
  -4   5   6        0.43       -0.61      0.47 o 
  -3   5   6        0.57        0.12      0.53 o 
  -2   5   6       15.34       14.03      0.96 o 
  -1   5   6        6.40        7.30      0.83 o 
   0   5   6        0.01       -0.05      0.53 o 
   1   5   6       17.67       12.38      1.16 o 
   2   5   6       56.01       59.14      2.28 o 
   3   5   6       25.92       22.65      1.56 o 
   4   5   6        9.91       10.34      1.22 o 
   5   5   6        0.00       -0.62      0.80 o 
  -9   6   6        4.80        4.41      0.96 o 
  -8   6   6        0.02       -1.01      0.80 o 
  -7   6   6        1.99        1.55      1.06 o 
  -6   6   6        3.23        1.43      0.77 o 
  -5   6   6       10.13       10.88      1.09 o 
  -4   6   6        0.84       -0.24      0.54 o 
  -3   6   6        0.28       -0.28      0.62 o 
  -2   6   6        6.67        6.12      0.83 o 
  -1   6   6        6.01        4.12      0.81 o 
   0   6   6       12.89       15.01      1.30 o 
   1   6   6        9.94        7.97      1.12 o 
   2   6   6        6.01        3.49      1.02 o 
   3   6   6       44.69       45.77      2.84 o 
   4   6   6        2.54        1.59      1.04 o 
  -9   7   6       35.17       40.29      1.97 o 
  -8   7   6       16.88       13.44      1.48 o 
  -7   7   6        0.11        0.33      0.80 o 
  -6   7   6        1.92        0.97      0.83 o 
  -5   7   6        0.01       -0.20      0.77 o 
  -4   7   6       92.41       92.71      2.79 o 
  -3   7   6       88.73       85.06      2.56 o 
  -2   7   6        0.22       -0.33      0.73 o 
  -1   7   6        4.72        4.94      0.90 o 
   0   7   6        0.40       -0.17      1.04 o 
   1   7   6        3.14        2.12      0.99 o 
   2   7   6        6.32        3.68      1.14 o 
   3   7   6        0.00       -2.15      2.01 o 
  -8   8   6        1.34       -0.30      1.36 o 
  -7   8   6        2.00        1.16      0.91 o 
  -6   8   6        3.78        4.08      2.58 o 
  -5   8   6        1.22        1.17      0.90 o 
  -4   8   6       13.30       14.32      1.45 o 
  -3   8   6       21.45       22.03      1.37 o 
  -2   8   6        7.63       10.99      1.10 o 
  -1   8   6        0.00       -1.46      1.89 o 
   0   8   6        0.58        0.88      1.17 o 
   1   8   6        2.79        1.88      1.06 o 
   2   8   6       16.45       16.44      1.64 o 
  -7   9   6        0.29       -1.67      1.53 o 
  -6   9   6        1.93        3.38      1.08 o 
  -5   9   6        9.12        6.41      1.20 o 
  -4   9   6       11.03       11.11      1.38 o 
  -3   9   6       11.91       17.65      1.60 o 
  -2   9   6        3.59        3.50      1.20 o 
  -1   9   6        3.83        4.75      3.15 o 
   0   9   6        0.05       -1.35      1.77 o 
   1   9   6        1.04        1.66      1.22 o 
  -6  10   6        0.45        1.61      1.08 o 
  -5  10   6        4.54        6.40      1.31 o 
  -4  10   6        6.32        8.83      2.69 o 
  -3  10   6        2.40        3.95      1.71 o 
  -2  10   6        3.90        3.08      2.41 o 
  -1  10   6        0.36       -2.60      1.30 o 
  -1 -15   7        0.99       -1.14      1.22 o 
   0 -15   7        0.03       -0.73      1.45 o 
   1 -15   7        0.31       -1.91      1.28 o 
   2 -15   7        1.15       -1.47      1.39 o 
   3 -15   7        0.00        0.77      1.29 o 
   4 -15   7        0.89        0.12      1.24 o 
   5 -15   7        7.12        5.86      1.63 o 
  -3 -14   7        2.07        0.68      1.29 o 
  -2 -14   7        9.19        6.29      1.45 o 
  -1 -14   7        0.55        2.67      1.06 o 
   0 -14   7        2.89        2.60      0.91 o 
   1 -14   7        0.40        1.07      1.09 o 
   2 -14   7        0.27       -0.42      1.18 o 
   3 -14   7        2.40        4.18      1.35 o 
   4 -14   7        0.04        0.78      1.22 o 
   5 -14   7       18.56       19.54      2.29 o 
   6 -14   7       11.11        6.09      1.67 o 
  -4 -13   7        8.11       10.78      1.53 o 
  -3 -13   7       17.32       18.19      1.65 o 
  -2 -13   7        0.06       -0.73      0.97 o 
  -1 -13   7        1.94        1.34      0.78 o 
   0 -13   7        0.01       -1.19      0.60 o 
   1 -13   7       23.61       21.68      1.60 o 
   2 -13   7       24.39       18.89      1.79 o 
   3 -13   7        6.28        6.44      1.36 o 
   4 -13   7        0.00       -0.92      1.04 o 
   5 -13   7       16.65       15.09      1.68 o 
   6 -13   7        1.65        1.41      1.20 o 
   7 -13   7        5.95        8.18      1.42 o 
  -5 -12   7        0.20       -0.28      1.04 o 
  -4 -12   7        6.28        7.73      1.10 o 
  -3 -12   7        0.19       -1.02      0.77 o 
  -2 -12   7        6.44        4.85      0.81 o 
  -1 -12   7        6.37        3.64      0.69 o 
   0 -12   7        6.80        5.36      0.72 o 
   1 -12   7        3.80        1.68      0.82 o 
   2 -12   7       55.48       56.90      2.27 o 
   3 -12   7        1.81        0.64      0.98 o 
   4 -12   7        4.54        5.94      1.58 o 
   5 -12   7       94.80       90.57      3.52 o 
   6 -12   7       14.45       10.75      1.41 o 
   7 -12   7        0.79        0.98      0.97 o 
   8 -12   7        0.52       -0.88      1.45 o 
  -6 -11   7        0.42        0.18      0.87 o 
  -5 -11   7        6.94        8.82      1.08 o 
  -4 -11   7        8.56        9.44      1.06 o 
  -3 -11   7        5.13        5.32      0.88 o 
  -2 -11   7       14.15       14.31      0.91 o 
  -1 -11   7       40.73       36.44      1.28 o 
   0 -11   7        0.25       -1.05      0.59 o 
   1 -11   7       35.60       37.76      1.69 o 
   2 -11   7        3.93        3.35      0.63 o 
   3 -11   7       42.76       34.75      2.69 o 
   4 -11   7       41.99       33.81      2.09 o 
   5 -11   7       68.85       70.23      2.91 o 
   6 -11   7       64.77       64.51      2.71 o 
   7 -11   7        0.32       -0.29      0.86 o 
   8 -11   7        8.06       12.76      2.03 o 
  -7 -10   7        1.96        0.27      1.62 o 
  -6 -10   7       11.94       13.84      1.26 o 
  -5 -10   7       15.31       17.99      1.34 o 
  -4 -10   7       27.16       26.26      1.48 o 
  -3 -10   7        0.02       -0.51      0.54 o 
  -2 -10   7       52.11       52.67      1.45 o 
  -1 -10   7       62.69       64.27      1.60 o 
   0 -10   7       15.29       14.22      0.88 o 
   1 -10   7      167.15      159.66      3.05 o 
   2 -10   7        0.37       -0.71      0.48 o 
   3 -10   7       19.74       15.82      1.42 o 
   4 -10   7        1.13        0.11      0.82 o 
   5 -10   7        0.82        1.54      0.96 o 
   6 -10   7       10.33       13.10      1.25 o 
   7 -10   7        2.70        1.11      1.39 o 
   8 -10   7        8.19        6.44      1.67 o 
  -7  -9   7        0.54       -0.88      0.88 o 
  -6  -9   7        3.35        3.52      0.81 o 
  -5  -9   7        4.66        3.41      0.78 o 
  -4  -9   7        2.84        3.06      0.69 o 
  -3  -9   7        8.20        6.76      0.62 o 
  -2  -9   7      146.88      136.59      2.46 o 
  -1  -9   7       39.30       37.69      1.17 o 
   0  -9   7       44.56       42.07      1.31 o 
   1  -9   7       29.50       27.50      1.07 o 
   2  -9   7       95.41       92.91      2.00 o 
   3  -9   7       71.65       56.35      1.94 o 
   4  -9   7       97.80       89.44      3.06 o 
   5  -9   7      241.04      238.29      6.31 o 
   6  -9   7        2.12       -0.12      0.67 o 
   7  -9   7        6.27        7.07      1.45 o 
   8  -9   7        4.19        5.07      1.43 o 
  -8  -8   7        7.08        6.38      0.94 o 
  -7  -8   7        1.07       -0.95      0.69 o 
  -6  -8   7       10.17        9.28      0.91 o 
  -5  -8   7        3.36        2.76      0.66 o 
  -4  -8   7        0.19       -0.31      0.57 o 
  -3  -8   7        0.75       -0.52      0.41 o 
  -2  -8   7        4.80        4.29      0.50 o 
  -1  -8   7        5.16        2.55      0.40 o 
   0  -8   7       16.67       17.26      0.69 o 
   1  -8   7      105.73      102.61      1.91 o 
   2  -8   7        1.03        0.94      0.36 o 
   3  -8   7       27.78       25.45      1.54 o 
   4  -8   7       98.80       94.93      3.62 o 
   5  -8   7      298.28      307.92      7.37 o 
   6  -8   7        3.19        3.35      0.70 o 
   7  -8   7        2.06        2.27      1.11 o 
   8  -8   7       11.26       10.36      1.60 o 
   9  -8   7        6.91        9.79      1.44 o 
  -8  -7   7        7.00        7.15      0.90 o 
  -7  -7   7        0.26       -1.22      0.64 o 
  -6  -7   7       16.23       16.26      1.00 o 
  -5  -7   7       15.55       15.06      1.27 o 
  -4  -7   7        4.64        3.78      0.52 o 
  -3  -7   7      178.57      171.48      2.82 o 
  -2  -7   7        2.16        4.06      0.42 o 
  -1  -7   7      133.41      126.23      2.41 o 
   0  -7   7        4.22        2.34      0.39 o 
   1  -7   7      170.80      177.43      3.16 o 
   2  -7   7       68.40       70.55      1.30 o 
   3  -7   7       90.33       93.36      1.53 o 
   4  -7   7        1.73        1.53      0.68 o 
   5  -7   7        0.06        0.45      0.49 o 
   6  -7   7        0.77       -0.70      0.84 o 
   7  -7   7       19.25       20.61      1.93 o 
   8  -7   7        1.28        1.34      1.03 o 
   9  -7   7        2.00        2.73      1.14 o 
  -9  -6   7        0.06       -1.54      0.77 o 
  -8  -6   7        0.27       -0.73      0.67 o 
  -7  -6   7        4.67        4.50      0.76 o 
  -6  -6   7       32.04       33.19      1.40 o 
  -5  -6   7      116.58      119.16      2.68 o 
  -4  -6   7        2.50        1.99      0.43 o 
  -3  -6   7      176.57      170.67      2.74 o 
  -2  -6   7       32.86       42.37      1.01 o 
  -1  -6   7      273.17      246.15      4.02 o 
   0  -6   7        8.98        9.86      0.52 o 
   1  -6   7       48.58       53.04      1.15 o 
   2  -6   7        0.77        0.40      0.22 o 
   3  -6   7        3.86        2.15      0.38 o 
   4  -6   7       22.39       22.91      0.98 o 
   5  -6   7       99.34       97.57      3.72 o 
   6  -6   7        7.48        7.58      1.21 o 
   7  -6   7        2.16        3.06      0.96 o 
   8  -6   7        0.21        0.23      0.92 o 
  -9  -5   7        9.55       10.02      1.11 o 
  -8  -5   7       62.30       70.91      2.54 o 
  -7  -5   7       26.82       25.62      1.19 o 
  -6  -5   7        1.05        0.29      0.53 o 
  -5  -5   7       68.15       65.05      1.77 o 
  -4  -5   7       68.19       67.82      1.71 o 
  -3  -5   7       79.33       70.80      1.26 o 
  -2  -5   7       17.53       23.90      0.75 o 
  -1  -5   7       11.30       12.47      0.54 o 
   0  -5   7      273.77      268.03      3.62 o 
   1  -5   7        0.31        0.00      0.21 o 
   2  -5   7       56.78       55.71      1.00 o 
   3  -5   7      848.43      816.41      8.41 o 
   4  -5   7      670.99      673.34     17.12 o 
   5  -5   7       14.43       15.10      1.10 o 
   6  -5   7       32.84       32.50      1.78 o 
   7  -5   7       10.07        9.35      1.26 o 
   8  -5   7        1.37        0.82      1.00 o 
  -9  -4   7        1.04       -1.01      0.78 o 
  -8  -4   7       11.81       12.00      0.96 o 
  -7  -4   7       13.15       12.79      0.95 o 
  -6  -4   7        5.34        3.53      0.69 o 
  -5  -4   7        6.73        8.14      0.69 o 
  -4  -4   7       54.96       54.65      1.22 o 
  -3  -4   7       28.58       28.64      0.78 o 
  -2  -4   7        0.21        0.49      0.27 o 
  -1  -4   7        1.89        2.71      0.31 o 
   0  -4   7       22.33       25.77      0.72 o 
   1  -4   7       24.16       23.64      0.60 o 
   2  -4   7       26.18       33.02      0.64 o 
   3  -4   7        2.73        2.59      0.43 o 
   4  -4   7      172.15      168.01      3.82 o 
   5  -4   7       31.70       28.40      1.62 o 
   6  -4   7        1.56        0.79      1.54 o 
   7  -4   7       38.17       43.68      3.17 o 
   8  -4   7        6.68        9.25      1.18 o 
 -10  -3   7        7.69        6.05      1.82 o 
  -9  -3   7       64.57       68.69      3.94 o 
  -8  -3   7        1.29        0.84      0.68 o 
  -7  -3   7       45.74       47.17      2.54 o 
  -6  -3   7      110.94       97.70      2.56 o 
  -5  -3   7       25.83       19.78      0.85 o 
  -4  -3   7       82.82       89.51      1.55 o 
  -3  -3   7        0.83        0.02      0.30 o 
  -2  -3   7        0.34       -0.45      0.31 o 
  -1  -3   7       65.99       71.61      1.26 o 
   0  -3   7       40.70       37.10      0.86 o 
   1  -3   7        3.14        6.87      0.31 o 
   2  -3   7       46.56       56.64      0.96 o 
   3  -3   7      122.56      119.81      1.74 o 
   4  -3   7      245.26      250.45      7.27 o 
   5  -3   7       20.92       20.21      2.26 o 
   6  -3   7        7.93        6.54      0.98 o 
   7  -3   7        0.75       -0.49      0.79 o 
   8  -3   7        0.23       -0.76      0.94 o 
 -10  -2   7       13.27       12.03      1.97 o 
  -9  -2   7       64.04       76.56      3.39 o 
  -8  -2   7        7.02        5.56      0.93 o 
  -7  -2   7        0.08       -0.92      0.51 o 
  -6  -2   7       11.68       13.30      0.90 o 
  -5  -2   7      274.63      269.68      4.32 o 
  -4  -2   7       18.49       27.77      0.86 o 
  -3  -2   7      116.07      132.54      2.39 o 
  -2  -2   7      196.50      191.29      2.90 o 
  -1  -2   7      163.48      163.51      2.22 o 
   0  -2   7      785.11      832.90      8.62 o 
   1  -2   7        1.24        0.58      0.22 o 
   2  -2   7      132.39      124.23      1.79 o 
   3  -2   7       10.01        8.98      0.45 o 
   4  -2   7        8.02        9.20      0.71 o 
   5  -2   7       58.98       51.03      3.35 o 
   6  -2   7        2.55        4.16      2.23 o 
   7  -2   7       30.49       34.19      1.98 o 
   8  -2   7        7.85       11.12      1.35 o 
 -10  -1   7        2.61        2.87      1.40 o 
  -9  -1   7        0.99        0.26      0.65 o 
  -8  -1   7        6.44        7.94      1.08 o 
  -7  -1   7       61.29       57.80      2.19 o 
  -6  -1   7       67.66       66.65      1.98 o 
  -5  -1   7        9.02       17.01      0.74 o 
  -4  -1   7       14.51       11.34      0.56 o 
  -3  -1   7      191.96      194.93      2.97 o 
  -2  -1   7      103.88      101.86      1.78 o 
  -1  -1   7      946.29      942.88     11.59 o 
   0  -1   7       31.36       33.13      0.91 o 
   1  -1   7      179.26      191.03      2.38 o 
   2  -1   7        2.51        1.75      0.24 o 
   3  -1   7      110.27      124.13      2.55 o 
   4  -1   7        1.33        0.39      0.94 o 
   5  -1   7       53.47       53.76      1.70 o 
   6  -1   7        1.35        2.35      1.13 o 
   7  -1   7        0.49        2.70      1.04 o 
   8  -1   7        0.30       -0.11      1.02 o 
 -10   0   7        1.75       -0.51      1.19 o 
  -9   0   7       18.03       17.23      1.26 o 
  -8   0   7       10.24        9.78      0.81 o 
  -7   0   7        0.36        0.01      0.75 o 
  -6   0   7       62.49       57.63      1.83 o 
  -5   0   7       24.30       16.37      0.63 o 
  -4   0   7       12.20       11.57      0.55 o 
  -3   0   7      230.08      219.85      3.32 o 
  -2   0   7        1.72        1.84      0.35 o 
  -1   0   7       99.84      115.36      2.00 o 
   0   0   7        3.76        4.13      0.42 o 
   1   0   7       11.74       11.21      0.48 o 
   2   0   7        9.05        7.52      0.46 o 
   3   0   7       41.44       38.98      1.39 o 
   4   0   7        3.32        3.58      0.66 o 
   5   0   7       15.31       12.91      0.88 o 
   6   0   7        6.59        7.48      1.18 o 
   7   0   7        0.38       -0.02      0.98 o 
 -10   1   7        5.12        5.81      1.49 o 
  -9   1   7       41.64       45.60      1.59 o 
  -8   1   7        0.06       -0.54      0.59 o 
  -7   1   7       15.98       17.22      1.04 o 
  -6   1   7        0.04       -0.61      0.52 o 
  -5   1   7       73.43       77.60      1.53 o 
  -4   1   7       37.30       33.22      0.94 o 
  -3   1   7       19.48       20.96      0.77 o 
  -2   1   7       58.81       54.01      1.23 o 
  -1   1   7       71.76       79.99      1.58 o 
   0   1   7       21.65       22.41      0.81 o 
   1   1   7        0.18       -0.37      0.31 o 
   2   1   7        0.03       -0.72      0.36 o 
   3   1   7       14.96       13.76      0.94 o 
   4   1   7       25.82       21.78      2.56 o 
   5   1   7        5.21        6.38      0.79 o 
   6   1   7        1.17        2.43      1.30 o 
   7   1   7        7.28        8.14      1.40 o 
 -10   2   7        0.78       -1.12      1.17 o 
  -9   2   7       78.96       83.87      2.35 o 
  -8   2   7        8.67        9.12      1.05 o 
  -7   2   7        2.69        2.04      0.65 o 
  -6   2   7        2.62        0.77      0.65 o 
  -5   2   7        0.21        0.96      0.46 o 
  -4   2   7       41.98       35.60      1.03 o 
  -3   2   7        0.28       -0.01      0.47 o 
  -2   2   7       84.28       73.55      1.55 o 
  -1   2   7        2.54        2.02      0.44 o 
   0   2   7      344.04      325.71      4.81 o 
   1   2   7       38.96       32.06      1.65 o 
   2   2   7       43.11       40.61      1.49 o 
   3   2   7       40.42       35.60      2.42 o 
   4   2   7       23.95       25.84      1.43 o 
   5   2   7        5.57        6.07      0.87 o 
   6   2   7        5.32        7.46      1.39 o 
 -10   3   7        5.35        6.42      0.97 o 
  -9   3   7        0.33        1.31      0.73 o 
  -8   3   7       13.47       12.68      1.13 o 
  -7   3   7       19.96       17.82      1.16 o 
  -6   3   7      267.16      249.62      5.52 o 
  -5   3   7        0.16        0.14      0.46 o 
  -4   3   7      187.37      177.95      3.23 o 
  -3   3   7       19.12       12.68      0.77 o 
  -2   3   7       25.47       27.24      0.99 o 
  -1   3   7       93.40       95.41      1.92 o 
   0   3   7       10.30        8.22      0.85 o 
   1   3   7        6.22        5.55      0.68 o 
   2   3   7       23.48       20.85      1.14 o 
   3   3   7        9.22       11.13      1.31 o 
   4   3   7       23.24       24.55      1.45 o 
   5   3   7        2.32        2.10      0.82 o 
   6   3   7        0.92        2.12      1.25 o 
 -10   4   7       19.26       17.75      1.49 o 
  -9   4   7       19.94       21.05      1.33 o 
  -8   4   7        3.73        2.04      0.82 o 
  -7   4   7        9.35        9.67      1.05 o 
  -6   4   7       13.19       11.02      1.04 o 
  -5   4   7        6.02        4.76      0.73 o 
  -4   4   7        2.29        2.93      0.59 o 
  -3   4   7       23.69       24.21      1.07 o 
  -2   4   7       94.51       96.84      2.01 o 
  -1   4   7      105.22      106.57      2.14 o 
   0   4   7       57.80       58.95      1.51 o 
   1   4   7       18.50       16.20      1.22 o 
   2   4   7        3.61        2.13      0.87 o 
   3   4   7       14.53       12.21      1.25 o 
   4   4   7        0.00       -0.53      0.83 o 
   5   4   7        0.97        1.42      0.88 o 
  -9   5   7        4.15        4.01      0.95 o 
  -8   5   7        5.05        5.17      1.24 o 
  -7   5   7       25.69       22.14      1.40 o 
  -6   5   7       34.59       36.50      1.77 o 
  -5   5   7        4.41        3.56      0.86 o 
  -4   5   7        0.78        0.81      0.59 o 
  -3   5   7        0.17        0.47      0.66 o 
  -2   5   7       17.90       20.15      1.05 o 
  -1   5   7        0.04       -0.92      0.49 o 
   0   5   7       15.29       12.72      1.20 o 
   1   5   7        0.35        0.89      0.82 o 
   2   5   7        4.80        6.05      1.09 o 
   3   5   7       22.16       21.92      1.60 o 
   4   5   7        0.18       -0.69      0.86 o 
  -9   6   7       20.67       22.35      1.51 o 
  -8   6   7        0.01       -1.03      0.81 o 
  -7   6   7       10.63       10.81      1.17 o 
  -6   6   7       26.95       29.05      2.30 o 
  -5   6   7        0.11       -0.45      0.75 o 
  -4   6   7        8.86        7.11      0.87 o 
  -3   6   7      222.14      230.79      4.26 o 
  -2   6   7       58.88       54.96      1.75 o 
  -1   6   7       10.21        6.74      0.83 o 
   0   6   7        2.89        2.47      1.11 o 
   1   6   7        0.31        0.57      0.86 o 
   2   6   7        0.01        0.39      0.98 o 
   3   6   7        0.67       -0.86      0.96 o 
  -8   7   7        7.06        5.40      1.09 o 
  -7   7   7       15.85       16.53      1.42 o 
  -6   7   7        8.19        7.11      1.11 o 
  -5   7   7        0.32       -0.15      0.93 o 
  -4   7   7       19.85       22.10      1.38 o 
  -3   7   7       12.37       12.86      1.12 o 
  -2   7   7        0.00       -1.06      0.71 o 
  -1   7   7       24.34       24.47      1.67 o 
   0   7   7        2.05        2.12      1.22 o 
   1   7   7        6.20        5.12      1.17 o 
   2   7   7        3.60        0.84      1.11 o 
  -7   8   7       25.52       24.30      1.74 o 
  -6   8   7       13.61       12.77      1.38 o 
  -5   8   7       22.29       22.49      2.17 o 
  -4   8   7       45.19       50.13      2.39 o 
  -3   8   7        0.16        0.14      0.92 o 
  -2   8   7        6.79        6.46      1.26 o 
  -1   8   7        1.21        0.56      1.25 o 
   0   8   7        0.04       -0.43      1.06 o 
   1   8   7        0.00       -1.71      1.83 o 
  -6   9   7        0.94        1.68      1.09 o 
  -5   9   7        0.49        0.27      1.02 o 
  -4   9   7       14.83       15.28      1.63 o 
  -3   9   7       54.06       62.34      3.57 o 
  -2   9   7        4.69        2.70      1.52 o 
  -1   9   7        0.12       -1.89      1.44 o 
  -1 -15   8        2.64        0.68      1.55 o 
   0 -15   8        0.09        0.14      1.52 o 
   1 -15   8        0.49        1.91      1.45 o 
   2 -15   8        6.79        7.86      1.68 o 
   3 -15   8        5.40        6.48      1.62 o 
   4 -15   8        4.53        5.15      1.51 o 
   5 -15   8       41.35       51.60      3.12 o 
  -3 -14   8       22.63       26.96      2.04 o 
  -2 -14   8        5.25        8.06      1.54 o 
  -1 -14   8        0.40        0.26      0.93 o 
   0 -14   8        1.73        1.42      1.12 o 
   1 -14   8       25.91       25.77      2.22 o 
   2 -14   8        9.07       11.46      1.64 o 
   3 -14   8        1.31        0.78      1.23 o 
   4 -14   8        6.32        4.77      1.40 o 
   5 -14   8       50.93       47.27      2.85 o 
   6 -14   8       88.10      102.62      4.16 o 
  -4 -13   8        4.01        5.31      1.33 o 
  -3 -13   8        0.05        0.55      1.07 o 
  -2 -13   8        4.24        2.88      1.12 o 
  -1 -13   8        2.42        1.84      0.91 o 
   0 -13   8        5.57        2.04      0.82 o 
   1 -13   8       10.77       10.08      1.30 o 
   2 -13   8        4.76        6.53      1.35 o 
   3 -13   8        5.51        5.68      1.34 o 
   4 -13   8        3.48        5.19      1.33 o 
   5 -13   8       17.33       20.81      1.89 o 
   6 -13   8        1.10        3.29      1.27 o 
   7 -13   8        4.54        6.53      1.32 o 
  -5 -12   8        0.19       -0.75      1.00 o 
  -4 -12   8       10.04        7.29      1.31 o 
  -3 -12   8       24.86       21.43      1.67 o 
  -2 -12   8        3.51        2.05      0.88 o 
  -1 -12   8        5.35        4.09      0.81 o 
   0 -12   8        4.57        3.76      0.79 o 
   1 -12   8        1.51        0.28      0.65 o 
   2 -12   8        0.50       -1.67      0.83 o 
   3 -12   8        1.06        1.07      0.99 o 
   4 -12   8       42.30       45.08      2.50 o 
   5 -12   8      125.34      129.78      8.26 o 
   6 -12   8        0.07       -0.63      1.65 o 
   7 -12   8        1.08        2.34      1.01 o 
  -6 -11   8        0.69        0.03      0.97 o 
  -5 -11   8        0.25       -0.25      0.94 o 
  -4 -11   8       23.77       23.48      1.66 o 
  -3 -11   8        0.60        0.71      0.88 o 
  -2 -11   8      103.99      103.11      2.47 o 
  -1 -11   8       18.27       16.48      1.05 o 
   0 -11   8       17.11       12.67      0.95 o 
   1 -11   8       28.53       27.45      1.19 o 
   2 -11   8        0.91        1.30      0.77 o 
   3 -11   8        2.01        2.60      0.98 o 
   4 -11   8       25.81       27.67      4.10 o 
   5 -11   8       61.89       61.31      2.72 o 
   6 -11   8        0.80       -0.24      0.92 o 
   7 -11   8        0.61        1.70      1.34 o 
   8 -11   8        3.41        1.54      1.60 o 
  -7 -10   8        3.75        2.16      1.71 o 
  -6 -10   8        8.18       10.62      1.26 o 
  -5 -10   8       15.34       17.47      1.23 o 
  -4 -10   8        5.98        4.97      0.82 o 
  -3 -10   8       40.97       43.66      1.49 o 
  -2 -10   8       43.05       40.39      1.28 o 
  -1 -10   8       51.95       45.21      1.81 o 
   0 -10   8        5.61        3.69      0.54 o 
   1 -10   8        8.61        9.60      0.76 o 
   2 -10   8      142.42      129.35      2.62 o 
   3 -10   8       99.16       94.41      3.89 o 
   4 -10   8       62.22       63.02      2.62 o 
   5 -10   8       31.53       33.65      1.93 o 
   6 -10   8       32.10       30.56      1.79 o 
   7 -10   8       36.76       44.46      3.19 o 
   8 -10   8       11.51       16.83      2.07 o 
  -7  -9   8        0.08       -0.46      0.86 o 
  -6  -9   8        0.03       -0.91      0.69 o 
  -5  -9   8        1.00        1.56      0.69 o 
  -4  -9   8       12.78       12.68      0.93 o 
  -3  -9   8       21.15       18.17      0.84 o 
  -2  -9   8        4.70        3.44      0.53 o 
  -1  -9   8        8.62        9.24      0.61 o 
   0  -9   8       19.07       15.08      0.85 o 
   1  -9   8        0.25       -0.10      0.44 o 
   2  -9   8       23.78       22.11      1.18 o 
   3  -9   8        8.46       10.59      1.15 o 
   4  -9   8       73.09       72.69      2.72 o 
   5  -9   8       37.93       32.19      1.78 o 
   6  -9   8       23.08       27.66      1.60 o 
   7  -9   8        0.02        0.09      1.17 o 
   8  -9   8        0.51        1.19      1.24 o 
  -8  -8   8       42.90       49.27      1.88 o 
  -7  -8   8        0.78       -0.62      0.74 o 
  -6  -8   8        0.34        0.07      0.65 o 
  -5  -8   8        1.40        1.49      0.64 o 
  -4  -8   8        0.42        0.28      0.54 o 
  -3  -8   8        6.05        4.10      0.54 o 
  -2  -8   8        0.20       -0.09      0.36 o 
  -1  -8   8       15.30       17.65      0.87 o 
   0  -8   8       33.00       34.84      1.16 o 
   1  -8   8        4.48        5.04      0.49 o 
   2  -8   8       23.38       22.30      1.07 o 
   3  -8   8        0.42       -0.25      0.69 o 
   4  -8   8        0.16       -0.63      0.74 o 
   5  -8   8       11.98       11.28      1.64 o 
   6  -8   8        7.58        6.52      0.83 o 
   7  -8   8       15.89       16.16      1.81 o 
   8  -8   8       13.49       14.57      1.82 o 
  -8  -7   8        9.95       12.91      1.06 o 
  -7  -7   8       25.57       25.44      1.30 o 
  -6  -7   8       10.29        9.02      1.50 o 
  -5  -7   8        5.65        4.16      0.69 o 
  -4  -7   8       19.51       17.47      0.79 o 
  -3  -7   8       73.15       69.47      1.50 o 
  -2  -7   8        5.91        6.24      0.60 o 
  -1  -7   8       43.17       42.04      1.25 o 
   0  -7   8       10.86        7.43      0.53 o 
   1  -7   8        3.02        2.15      0.37 o 
   2  -7   8       36.79       37.98      0.96 o 
   3  -7   8      130.27      128.62      7.83 o 
   4  -7   8      446.37      448.54     11.12 o 
   5  -7   8       25.61       25.20      1.14 o 
   6  -7   8        2.53        2.86      1.11 o 
   7  -7   8        4.16        5.83      1.29 o 
   8  -7   8        7.99       12.09      1.61 o 
  -9  -6   8       10.36       12.16      1.00 o 
  -8  -6   8        3.26        2.60      0.81 o 
  -7  -6   8        9.66        8.47      0.89 o 
  -6  -6   8        4.19        4.11      0.70 o 
  -5  -6   8       65.47       57.20      1.71 o 
  -4  -6   8      218.55      196.60      3.15 o 
  -3  -6   8       13.73       13.41      0.63 o 
  -2  -6   8       28.16       25.36      0.85 o 
  -1  -6   8        0.56       -0.65      0.32 o 
   0  -6   8       89.61       87.37      1.68 o 
   1  -6   8        0.60        0.65      0.30 o 
   2  -6   8      216.65      204.45      3.15 o 
   3  -6   8       42.37       41.52      1.21 o 
   4  -6   8       38.50       40.17      2.26 o 
   5  -6   8        0.97        0.39      0.69 o 
   6  -6   8        5.46        5.50      1.20 o 
   7  -6   8        8.14        8.09      1.35 o 
   8  -6   8       16.04       18.15      1.79 o 
  -9  -5   8       14.89       19.81      1.31 o 
  -8  -5   8       70.90       77.16      3.56 o 
  -7  -5   8       16.92       16.45      1.15 o 
  -6  -5   8        0.88        0.14      0.61 o 
  -5  -5   8       15.04       17.44      1.38 o 
  -4  -5   8      135.87      122.28      2.38 o 
  -3  -5   8       34.01       29.86      0.88 o 
  -2  -5   8       54.03       53.57      1.21 o 
  -1  -5   8      260.82      248.90      3.73 o 
   0  -5   8      170.92      172.24      2.54 o 
   1  -5   8       25.60       25.34      0.70 o 
   2  -5   8        1.73        3.01      0.31 o 
   3  -5   8      338.17      343.20      4.90 o 
   4  -5   8        4.43        4.29      0.68 o 
   5  -5   8       13.46       16.69      1.27 o 
   6  -5   8       12.06       11.99      1.19 o 
   7  -5   8        5.96        6.56      1.11 o 
   8  -5   8       20.40       27.75      1.92 o 
  -9  -4   8        2.74        2.37      0.99 o 
  -8  -4   8       46.90       55.50      1.94 o 
  -7  -4   8        0.22       -0.50      0.74 o 
  -6  -4   8        5.45        3.44      0.70 o 
  -5  -4   8      128.87      103.80      2.41 o 
  -4  -4   8        3.04        3.26      0.48 o 
  -3  -4   8        0.20       -0.05      0.30 o 
  -2  -4   8       44.81       44.83      1.08 o 
  -1  -4   8      130.58      125.58      2.13 o 
   0  -4   8       43.80       45.94      1.11 o 
   1  -4   8        6.81        6.67      0.40 o 
   2  -4   8        9.31        7.46      0.47 o 
   3  -4   8        0.02       -0.29      0.74 o 
   4  -4   8      114.96      110.90      2.76 o 
   5  -4   8        0.71       -0.19      0.50 o 
   6  -4   8        0.34        0.11      1.37 o 
   7  -4   8        1.80        1.39      0.92 o 
   8  -4   8        0.76       -0.80      0.97 o 
  -9  -3   8        8.63        8.65      1.00 o 
  -8  -3   8        0.05       -0.18      0.62 o 
  -7  -3   8       23.83       24.47      1.34 o 
  -6  -3   8       25.01       30.45      1.21 o 
  -5  -3   8       51.74       37.59      1.29 o 
  -4  -3   8        1.56        0.29      0.36 o 
  -3  -3   8      139.89      146.18      2.41 o 
  -2  -3   8      230.73      208.52      2.94 o 
  -1  -3   8      236.67      234.63      3.27 o 
   0  -3   8       17.83       18.35      0.57 o 
   1  -3   8       16.03       15.46      0.50 o 
   2  -3   8        4.56        6.81      0.41 o 
   3  -3   8        0.05       -1.16      0.60 o 
   4  -3   8       93.51       83.82      2.28 o 
   5  -3   8       15.57       19.35      2.04 o 
   6  -3   8        0.26        0.33      0.82 o 
   7  -3   8        1.16        1.16      0.92 o 
   8  -3   8        0.57        1.22      1.14 o 
 -10  -2   8        4.13        3.43      1.62 o 
  -9  -2   8      133.99      151.97      3.55 o 
  -8  -2   8       34.11       32.15      1.37 o 
  -7  -2   8       93.74       76.19      2.26 o 
  -6  -2   8       23.15       17.66      1.65 o 
  -5  -2   8       14.88        6.65      0.58 o 
  -4  -2   8       57.94       54.61      1.38 o 
  -3  -2   8       66.75       57.05      1.25 o 
  -2  -2   8      135.41      114.68      2.23 o 
  -1  -2   8        1.90        0.97      0.30 o 
   0  -2   8       26.85       28.01      0.65 o 
   1  -2   8       95.92      101.86      1.50 o 
   2  -2   8       43.60       42.88      1.01 o 
   3  -2   8       43.35       32.52      1.42 o 
   4  -2   8        9.87       10.68      0.85 o 
   5  -2   8        9.70        9.72      0.88 o 
   6  -2   8        0.03       -1.12      0.81 o 
   7  -2   8       14.90       22.19      5.16 o 
 -10  -1   8        2.17        2.52      1.05 o 
  -9  -1   8        0.82        1.73      0.71 o 
  -8  -1   8        1.23        1.14      0.65 o 
  -7  -1   8        1.38        2.85      0.69 o 
  -6  -1   8       30.72       17.14      1.06 o 
  -5  -1   8        2.59        0.18      0.44 o 
  -4  -1   8       13.67       10.38      0.55 o 
  -3  -1   8       34.72       36.74      1.01 o 
  -2  -1   8      441.33      437.18      6.15 o 
  -1  -1   8        0.28        2.13      0.40 o 
   0  -1   8      137.63      142.23      2.19 o 
   1  -1   8       29.47       34.83      0.85 o 
   2  -1   8       37.92       38.99      1.07 o 
   3  -1   8       97.62       84.87      2.13 o 
   4  -1   8       37.23       31.25      1.42 o 
   5  -1   8        0.65        0.06      0.56 o 
   6  -1   8       14.62       13.93      1.76 o 
   7  -1   8        0.40       -0.70      1.06 o 
 -10   0   8       11.54       11.18      1.84 o 
  -9   0   8        3.18        2.24      0.74 o 
  -8   0   8        0.21        0.23      0.61 o 
  -7   0   8        0.01        0.00      0.57 o 
  -6   0   8       77.41       69.18      2.17 o 
  -5   0   8       14.38       13.75      0.64 o 
  -4   0   8        1.97        1.59      0.51 o 
  -3   0   8        1.62        1.83      0.47 o 
  -2   0   8      209.78      209.68      3.29 o 
  -1   0   8       37.55       35.89      1.02 o 
   0   0   8       13.09       10.87      0.61 o 
   1   0   8        4.70        4.07      0.43 o 
   2   0   8        0.82       -0.64      0.57 o 
   3   0   8        0.33       -0.33      0.74 o 
   4   0   8        2.97        2.09      0.69 o 
   5   0   8        4.42        4.21      0.75 o 
   6   0   8       10.72       12.64      1.49 o 
   7   0   8       10.41       15.54      1.71 o 
 -10   1   8        0.05       -0.54      0.73 o 
  -9   1   8       11.98       10.70      0.98 o 
  -8   1   8        8.07       10.00      1.36 o 
  -7   1   8        7.92        7.16      0.85 o 
  -6   1   8       96.26       84.49      2.52 o 
  -5   1   8       20.26       23.41      0.86 o 
  -4   1   8       43.54       39.14      1.11 o 
  -3   1   8       75.39       71.66      1.55 o 
  -2   1   8      566.13      555.57      7.76 o 
  -1   1   8       30.75       28.20      0.96 o 
   0   1   8       21.00       19.72      0.82 o 
   1   1   8        1.76        0.47      0.37 o 
   2   1   8        7.38        5.47      0.79 o 
   3   1   8        0.83       -0.77      0.89 o 
   4   1   8        8.09        7.72      0.92 o 
   5   1   8        0.92        0.43      0.67 o 
   6   1   8        0.12       -0.31      1.23 o 
 -10   2   8        5.54        3.26      0.98 o 
  -9   2   8       11.00       11.63      1.16 o 
  -8   2   8       18.34       16.91      1.20 o 
  -7   2   8        1.29       -0.96      1.08 o 
  -6   2   8       32.46       29.91      1.57 o 
  -5   2   8        0.70        1.21      0.49 o 
  -4   2   8       31.98       30.74      1.04 o 
  -3   2   8      192.90      191.14      3.17 o 
  -2   2   8       66.56       65.93      1.56 o 
  -1   2   8       14.93       12.23      0.73 o 
   0   2   8        1.71        2.43      0.51 o 
   1   2   8       18.98       20.85      0.97 o 
   2   2   8        0.01       -0.15      0.65 o 
   3   2   8       15.30       13.78      1.15 o 
   4   2   8       14.18       12.31      1.15 o 
   5   2   8        0.09        0.22      0.98 o 
   6   2   8        0.70        1.49      1.21 o 
  -9   3   8       21.94       23.94      1.41 o 
  -8   3   8        4.73        4.07      0.87 o 
  -7   3   8        4.84        6.16      0.94 o 
  -6   3   8       41.12       41.85      1.83 o 
  -5   3   8       20.18       18.53      0.95 o 
  -4   3   8        4.12        3.50      0.72 o 
  -3   3   8      147.10      141.88      2.61 o 
  -2   3   8      365.49      352.19      5.32 o 
  -1   3   8      305.40      292.17      4.56 o 
   0   3   8       28.59       22.68      0.96 o 
   1   3   8        0.96       -0.27      0.65 o 
   2   3   8        2.50        1.27      0.90 o 
   3   3   8       23.64       22.35      1.46 o 
   4   3   8       25.14       31.31      1.71 o 
   5   3   8        0.03       -0.74      0.78 o 
  -9   4   8       11.69       12.06      1.25 o 
  -8   4   8        0.45        0.50      0.80 o 
  -7   4   8       19.91       17.83      1.32 o 
  -6   4   8        0.53       -0.29      0.72 o 
  -5   4   8        4.43        6.83      0.98 o 
  -4   4   8       26.96       26.58      1.07 o 
  -3   4   8      106.69      106.27      2.24 o 
  -2   4   8       45.40       47.45      1.46 o 
  -1   4   8       30.61       27.01      1.10 o 
   0   4   8        7.60        5.85      0.99 o 
   1   4   8       19.16       16.71      1.31 o 
   2   4   8        0.70        0.36      0.86 o 
   3   4   8       28.83       29.99      1.74 o 
   4   4   8        0.09        1.11      0.87 o 
  -9   5   8        0.27       -0.57      0.88 o 
  -8   5   8        3.09        2.50      0.92 o 
  -7   5   8       31.26       28.85      1.67 o 
  -6   5   8        1.19        1.41      1.00 o 
  -5   5   8       11.90       13.54      1.25 o 
  -4   5   8        2.12        1.27      0.71 o 
  -3   5   8       13.85       10.70      1.15 o 
  -2   5   8        1.51        1.65      0.73 o 
  -1   5   8        1.47        0.34      0.87 o 
   0   5   8       32.30       35.52      2.27 o 
   1   5   8       16.65       15.96      1.38 o 
   2   5   8        1.05       -0.02      0.96 o 
   3   5   8        0.00       -1.69      0.88 o 
  -8   6   8        0.86       -0.20      1.14 o 
  -7   6   8        7.38        7.88      1.16 o 
  -6   6   8       16.23       14.74      1.37 o 
  -5   6   8        1.57        0.20      0.89 o 
  -4   6   8       11.50        8.63      1.10 o 
  -3   6   8      228.09      243.62      4.56 o 
  -2   6   8       72.01       77.83      2.18 o 
  -1   6   8        6.59        6.72      1.21 o 
   0   6   8        0.00        0.42      0.97 o 
   1   6   8        4.03        2.61      1.07 o 
   2   6   8        0.49       -0.64      0.98 o 
  -8   7   8        2.69        0.28      1.90 o 
  -7   7   8        0.99        1.33      1.01 o 
  -6   7   8       21.09       21.91      1.93 o 
  -5   7   8       44.04       43.43      3.56 o 
  -4   7   8       86.64       91.23      3.23 o 
  -3   7   8       72.30       83.95      2.38 o 
  -2   7   8        0.49        1.99      1.09 o 
  -1   7   8        1.46       -0.49      1.22 o 
   0   7   8       13.97       11.88      1.92 o 
   1   7   8        4.30        2.67      1.18 o 
  -6   8   8        0.04        0.89      1.04 o 
  -5   8   8        0.58        0.54      1.08 o 
  -4   8   8       35.22       39.31      2.28 o 
  -3   8   8       16.69       18.25      2.22 o 
  -2   8   8        2.48        0.52      1.52 o 
  -1   8   8        4.46        5.21      1.57 o 
  -1 -15   9        0.05       -2.53      2.31 o 
   0 -15   9        4.86        5.62      3.18 o 
   1 -15   9        0.68        0.87      1.43 o 
   2 -15   9        0.17       -0.76      1.27 o 
   3 -15   9        0.05       -1.19      1.92 o 
   4 -15   9        6.92        2.50      1.56 o 
  -3 -14   9        2.39        3.89      1.61 o 
  -2 -14   9        7.66        9.45      1.49 o 
  -1 -14   9        0.58       -0.39      1.24 o 
   0 -14   9        2.05        1.13      1.13 o 
   1 -14   9        3.97        3.86      1.82 o 
   2 -14   9        1.66        1.53      2.02 o 
   3 -14   9        3.17        3.54      1.34 o 
   4 -14   9        0.09        0.31      2.87 o 
   5 -14   9        3.10        4.75      1.55 o 
   6 -14   9        0.21        2.22      1.97 o 
  -4 -13   9        3.06        3.41      1.24 o 
  -3 -13   9        1.34       -0.88      1.02 o 
  -2 -13   9        0.29        1.05      1.03 o 
  -1 -13   9        2.07       -0.42      0.77 o 
   0 -13   9        0.79       -0.60      0.73 o 
   1 -13   9        2.83        0.14      1.05 o 
   2 -13   9        1.87        0.03      1.08 o 
   3 -13   9        1.32        0.73      1.06 o 
   4 -13   9       15.95       18.36      1.79 o 
   5 -13   9        0.49        3.91      1.28 o 
   6 -13   9       15.22       19.11      1.79 o 
  -5 -12   9        1.71        0.69      1.13 o 
  -4 -12   9       10.54       14.04      1.52 o 
  -3 -12   9       10.99        8.04      1.27 o 
  -2 -12   9       13.35       12.78      1.16 o 
  -1 -12   9        2.11       -1.02      0.95 o 
   0 -12   9        0.00       -1.29      0.65 o 
   1 -12   9        2.35        0.78      0.88 o 
   2 -12   9        5.93        4.59      1.22 o 
   3 -12   9        6.31        4.70      2.16 o 
   4 -12   9        2.42        3.04      2.67 o 
   5 -12   9       18.31       21.24      3.87 o 
   6 -12   9        9.50       12.01      1.44 o 
   7 -12   9        0.32        0.01      2.48 o 
  -6 -11   9        0.54       -0.71      0.97 o 
  -5 -11   9       19.94       20.80      1.65 o 
  -4 -11   9       48.34       52.65      2.35 o 
  -3 -11   9        0.91        0.77      0.88 o 
  -2 -11   9        5.19        3.98      0.77 o 
  -1 -11   9       53.90       54.17      1.76 o 
   0 -11   9        9.30        8.86      0.89 o 
   1 -11   9       58.78       58.98      1.72 o 
   2 -11   9        0.55       -0.27      0.99 o 
   3 -11   9        2.53        1.56      1.33 o 
   4 -11   9       10.18       10.40      1.29 o 
   5 -11   9        0.53        0.85      0.91 o 
   6 -11   9       28.17       28.69      2.39 o 
   7 -11   9        0.15        0.52      0.86 o 
  -6 -10   9        0.04       -1.67      0.83 o 
  -5 -10   9       56.94       59.37      3.48 o 
  -4 -10   9        1.12        0.81      0.84 o 
  -3 -10   9       63.61       65.26      2.12 o 
  -2 -10   9       35.68       36.57      1.42 o 
  -1 -10   9       27.56       28.31      1.25 o 
   0 -10   9        7.58        6.25      0.75 o 
   1 -10   9        7.78        8.05      0.74 o 
   2 -10   9       31.31       31.64      1.62 o 
   3 -10   9        6.86        6.18      1.12 o 
   4 -10   9       23.20       22.69      1.63 o 
   5 -10   9        0.45       -0.52      0.80 o 
   6 -10   9        0.96        2.56      0.96 o 
   7 -10   9        0.32        1.77      1.38 o 
  -7  -9   9        0.38       -0.47      0.88 o 
  -6  -9   9        8.03        5.50      1.05 o 
  -5  -9   9       21.55       17.55      1.37 o 
  -4  -9   9       34.91       33.33      1.75 o 
  -3  -9   9        0.25       -0.22      0.55 o 
  -2  -9   9       18.45       17.16      0.98 o 
  -1  -9   9       82.46       89.29      2.13 o 
   0  -9   9       55.76       53.28      1.54 o 
   1  -9   9        0.98        0.93      0.50 o 
   2  -9   9       13.09       11.80      1.03 o 
   3  -9   9        1.00        1.11      0.79 o 
   4  -9   9       32.38       29.55      1.78 o 
   5  -9   9        0.60        0.83      0.76 o 
   6  -9   9       45.28       48.79      2.11 o 
   7  -9   9        0.15        0.27      1.16 o 
   8  -9   9        8.72        9.09      1.75 o 
  -8  -8   9        6.29        7.39      1.35 o 
  -7  -8   9        5.65        5.07      0.98 o 
  -6  -8   9        6.89        6.27      1.46 o 
  -5  -8   9        1.21        1.39      0.79 o 
  -4  -8   9        3.45        3.75      0.75 o 
  -3  -8   9        5.77        4.69      0.66 o 
  -2  -8   9        0.15       -0.99      0.50 o 
  -1  -8   9      224.35      216.45      3.85 o 
   0  -8   9        5.01        4.44      0.58 o 
   1  -8   9       11.50       10.99      0.71 o 
   2  -8   9        8.70        9.05      0.72 o 
   3  -8   9        6.68        5.29      1.03 o 
   4  -8   9       18.82       19.00      1.37 o 
   5  -8   9        1.71        1.46      0.76 o 
   6  -8   9        1.87        1.47      1.25 o 
   7  -8   9        2.84        6.87      1.45 o 
   8  -8   9        0.31        0.57      1.24 o 
  -8  -7   9       13.70       12.25      2.04 o 
  -7  -7   9        0.55        0.94      0.83 o 
  -6  -7   9        2.79        1.33      0.72 o 
  -5  -7   9       74.12       70.92      2.28 o 
  -4  -7   9      115.70      115.95      2.44 o 
  -3  -7   9       87.89       82.49      1.73 o 
  -2  -7   9       91.64       90.57      1.85 o 
  -1  -7   9        0.75        0.12      0.44 o 
   0  -7   9        9.89        8.49      0.66 o 
   1  -7   9       97.41       86.95      1.74 o 
   2  -7   9       72.75       72.22      2.06 o 
   3  -7   9        5.58        5.31      1.42 o 
   4  -7   9       48.02       42.46      1.93 o 
   5  -7   9        0.77       -0.37      0.67 o 
   6  -7   9        1.65        0.60      1.10 o 
   7  -7   9        2.88        2.67      1.29 o 
   8  -7   9        0.00        1.54      1.21 o 
  -8  -6   9       36.59       41.30      1.86 o 
  -7  -6   9       27.15       32.48      1.68 o 
  -6  -6   9       11.20       10.23      1.02 o 
  -5  -6   9       46.82       44.51      1.81 o 
  -4  -6   9       21.90       17.66      0.89 o 
  -3  -6   9       22.46       18.30      0.76 o 
  -2  -6   9       74.00       72.92      1.58 o 
  -1  -6   9      191.56      178.51      2.93 o 
   0  -6   9        2.78        4.27      0.44 o 
   1  -6   9        8.00        6.26      0.48 o 
   2  -6   9      135.91      125.27      2.38 o 
   3  -6   9      119.34      112.11      3.47 o 
   4  -6   9        3.01        3.92      0.79 o 
   5  -6   9       63.35       60.98      2.51 o 
   6  -6   9        9.72        8.55      1.51 o 
   7  -6   9        0.73        1.67      1.14 o 
   8  -6   9        0.56        0.68      1.15 o 
  -9  -5   9        6.47        5.92      1.06 o 
  -8  -5   9        0.02       -0.56      0.78 o 
  -7  -5   9        8.48        7.78      0.97 o 
  -6  -5   9       13.94       10.68      1.03 o 
  -5  -5   9       18.53       18.71      1.16 o 
  -4  -5   9        0.10        0.42      0.44 o 
  -3  -5   9        2.34        2.37      0.42 o 
  -2  -5   9      241.79      220.28      3.44 o 
  -1  -5   9      569.98      512.99      7.17 o 
   0  -5   9       27.91       26.40      0.88 o 
   1  -5   9      147.67      134.73      2.14 o 
   2  -5   9        7.55        9.92      0.92 o 
   3  -5   9        3.25        4.16      0.75 o 
   4  -5   9        0.22        0.64      0.57 o 
   5  -5   9        0.55        0.50      0.56 o 
   6  -5   9       19.52       25.21      1.75 o 
   7  -5   9        3.73        3.95      1.21 o 
   8  -5   9        0.00        1.00      1.07 o 
  -9  -4   9        0.16       -1.42      0.71 o 
  -8  -4   9        8.82        9.64      1.05 o 
  -7  -4   9       86.22       76.64      2.42 o 
  -6  -4   9      199.25      179.70      4.28 o 
  -5  -4   9       28.12       24.92      1.15 o 
  -4  -4   9        1.23        1.11      0.45 o 
  -3  -4   9       24.71       23.22      0.84 o 
  -2  -4   9       71.12       58.71      1.98 o 
  -1  -4   9       20.01       17.82      0.77 o 
   0  -4   9       48.69       46.10      1.07 o 
   1  -4   9       41.50       41.89      1.21 o 
   2  -4   9        8.03        4.25      0.56 o 
   3  -4   9        0.05       -0.68      0.49 o 
   4  -4   9        9.22       10.22      0.86 o 
   5  -4   9        8.49       10.00      0.83 o 
   6  -4   9        1.19        1.02      0.87 o 
   7  -4   9        0.70        1.48      1.05 o 
  -9  -3   9       30.84       28.89      1.48 o 
  -8  -3   9       69.58       80.49      2.48 o 
  -7  -3   9        0.02        0.19      0.58 o 
  -6  -3   9       67.83       63.45      1.85 o 
  -5  -3   9       29.28       17.69      0.86 o 
  -4  -3   9        9.82        7.03      0.55 o 
  -3  -3   9      185.84      166.85      2.76 o 
  -2  -3   9      751.69      711.88      8.96 o 
  -1  -3   9       75.21       69.85      1.33 o 
   0  -3   9        7.99        7.49      0.40 o 
   1  -3   9        5.50        6.30      0.40 o 
   2  -3   9       37.70       34.24      1.22 o 
   3  -3   9        0.97        0.81      0.58 o 
   4  -3   9        1.30        0.98      0.60 o 
   5  -3   9        1.65        1.59      0.61 o 
   6  -3   9        8.26        6.36      1.19 o 
   7  -3   9        3.99        4.20      1.24 o 
  -9  -2   9       24.92       29.45      1.31 o 
  -8  -2   9       12.72       13.52      0.95 o 
  -7  -2   9       91.86       85.00      2.53 o 
  -6  -2   9       79.44       78.09      3.80 o 
  -5  -2   9        5.49        2.22      0.59 o 
  -4  -2   9        1.36        0.83      0.46 o 
  -3  -2   9      313.63      321.15      4.74 o 
  -2  -2   9     2295.04     2262.84     29.46 o 
  -1  -2   9       87.17       87.27      1.60 o 
   0  -2   9       22.47       18.17      0.60 o 
   1  -2   9       16.22       14.92      0.67 o 
   2  -2   9       52.66       39.36      1.36 o 
   3  -2   9       11.54        5.71      0.68 o 
   4  -2   9        2.24        1.02      0.61 o 
   5  -2   9        8.02        7.99      0.83 o 
   6  -2   9        0.41        1.79      1.28 o 
   7  -2   9        3.47        6.29      2.62 o 
  -9  -1   9       39.75       42.30      1.81 o 
  -8  -1   9        0.18       -0.43      0.64 o 
  -7  -1   9       29.41       28.98      1.49 o 
  -6  -1   9      120.20       98.32      2.80 o 
  -5  -1   9       24.22       24.66      1.02 o 
  -4  -1   9       14.11       13.77      0.68 o 
  -3  -1   9       78.87       76.53      1.66 o 
  -2  -1   9      270.48      251.91      3.92 o 
  -1  -1   9        0.02       -0.40      0.43 o 
   0  -1   9       10.79       11.32      0.79 o 
   1  -1   9       12.04        9.93      0.56 o 
   2  -1   9       44.67       45.78      1.53 o 
   3  -1   9        0.55       -0.62      0.73 o 
   4  -1   9        1.10       -0.13      0.61 o 
   5  -1   9       17.03       19.61      1.21 o 
   6  -1   9       17.06       21.87      2.27 o 
  -9   0   9        3.10        3.07      0.82 o 
  -8   0   9        0.01       -0.76      0.67 o 
  -7   0   9        0.50        0.52      0.68 o 
  -6   0   9       49.91       41.38      1.77 o 
  -5   0   9        3.60        3.13      0.57 o 
  -4   0   9       35.42       33.65      1.07 o 
  -3   0   9      687.29      665.98      9.21 o 
  -2   0   9      292.17      279.70      4.29 o 
  -1   0   9       83.52       79.81      1.70 o 
   0   0   9        5.06        3.18      0.47 o 
   1   0   9        0.01       -0.25      0.45 o 
   2   0   9        0.39        0.05      0.53 o 
   3   0   9        3.95        3.41      0.78 o 
   4   0   9        2.64        2.00      1.19 o 
   5   0   9        0.36        0.42      0.68 o 
   6   0   9        0.93        0.35      1.14 o 
  -9   1   9        0.41       -0.44      0.73 o 
  -8   1   9       31.31       32.39      1.64 o 
  -7   1   9       74.99       71.89      2.40 o 
  -6   1   9        2.30        1.08      0.75 o 
  -5   1   9        4.72        3.80      0.59 o 
  -4   1   9      100.94       98.23      1.98 o 
  -3   1   9      266.09      261.35      4.11 o 
  -2   1   9      376.37      377.53      5.60 o 
  -1   1   9       22.94       23.62      0.97 o 
   0   1   9        3.32        1.66      0.45 o 
   1   1   9      105.10       92.39      2.39 o 
   2   1   9        4.14        0.66      0.89 o 
   3   1   9        0.07       -0.34      0.67 o 
   4   1   9        7.93        8.34      1.04 o 
   5   1   9        0.36        0.84      1.27 o 
  -9   2   9        0.45       -1.34      0.76 o 
  -8   2   9        2.41        2.56      0.98 o 
  -7   2   9       15.07        9.40      1.07 o 
  -6   2   9       10.54        7.55      1.00 o 
  -5   2   9       86.41       83.21      2.01 o 
  -4   2   9        0.02        0.30      0.49 o 
  -3   2   9      126.62      126.69      2.45 o 
  -2   2   9      120.16      117.39      2.33 o 
  -1   2   9      212.22      193.98      4.59 o 
   0   2   9       63.98       59.33      1.70 o 
   1   2   9       16.95       14.84      1.17 o 
   2   2   9        6.14        3.65      0.87 o 
   3   2   9       37.81       37.88      1.88 o 
   4   2   9       14.63       16.75      1.32 o 
   5   2   9        1.72        1.63      0.90 o 
  -9   3   9       36.19       40.47      1.94 o 
  -8   3   9       24.72       24.28      1.50 o 
  -7   3   9        0.41        0.18      0.78 o 
  -6   3   9       12.24        9.01      1.08 o 
  -5   3   9       39.93       35.85      1.51 o 
  -4   3   9      161.39      160.49      2.92 o 
  -3   3   9      388.97      409.01      6.14 o 
  -2   3   9        0.68        0.96      0.63 o 
  -1   3   9       20.90       21.76      1.09 o 
   0   3   9        9.76        7.69      1.70 o 
   1   3   9        1.41        0.59      1.04 o 
   2   3   9        5.33        4.97      1.54 o 
   3   3   9       14.55       13.95      1.72 o 
   4   3   9        2.35        2.10      1.06 o 
  -9   4   9        0.66        0.04      1.54 o 
  -8   4   9        2.40        2.31      0.93 o 
  -7   4   9       10.96       11.35      1.24 o 
  -6   4   9        2.72        3.22      0.96 o 
  -5   4   9        0.24       -0.40      0.65 o 
  -4   4   9        0.17       -1.10      0.55 o 
  -3   4   9       70.19       71.85      1.88 o 
  -2   4   9       95.13       88.90      2.28 o 
  -1   4   9        1.50        0.75      0.89 o 
   0   4   9        0.11       -0.16      0.83 o 
   1   4   9       17.13       14.85      1.58 o 
   2   4   9       11.87       11.28      1.33 o 
   3   4   9        8.24        4.34      1.11 o 
  -8   5   9        2.67        3.35      1.04 o 
  -7   5   9        2.77        1.95      0.99 o 
  -6   5   9        0.00       -1.31      0.84 o 
  -5   5   9        0.27       -0.39      0.86 o 
  -4   5   9       37.52       39.12      1.81 o 
  -3   5   9       11.68       11.46      1.34 o 
  -2   5   9       39.28       39.45      1.63 o 
  -1   5   9        7.84        6.61      1.41 o 
   0   5   9        6.20        4.65      1.12 o 
   1   5   9        8.20        6.58      1.52 o 
   2   5   9        2.95       -0.11      1.38 o 
  -7   6   9        3.14        2.36      1.07 o 
  -6   6   9       10.78       13.85      1.45 o 
  -5   6   9        1.27       -0.13      0.96 o 
  -4   6   9        1.45       -1.76      0.88 o 
  -3   6   9        1.87        0.34      1.19 o 
  -2   6   9        7.52        6.98      2.00 o 
  -1   6   9        0.92       -1.04      1.61 o 
   0   6   9        5.10        6.24      1.78 o 
   1   6   9        0.14       -1.43      0.99 o 
  -6   7   9        0.52       -0.56      1.10 o 
  -5   7   9        3.28        1.70      1.14 o 
  -4   7   9        5.16        3.11      1.27 o 
  -3   7   9       79.53       94.32      4.37 o 
  -2   7   9        2.52        4.07      1.58 o 
  -1   7   9        2.10        2.89      1.49 o 
  -1 -15  10       28.01       30.09      4.91 o 
   0 -15  10        1.97        3.92      2.28 o 
   1 -15  10        4.00        4.24      1.57 o 
   2 -15  10        0.12       -0.37      1.25 o 
   3 -15  10        0.28       -1.05      1.24 o 
   4 -15  10        0.06       -0.92      1.37 o 
  -3 -14  10        9.92        9.35      1.53 o 
  -2 -14  10        0.81        1.00      1.21 o 
  -1 -14  10        9.71       10.15      1.52 o 
   0 -14  10       58.64       57.12      2.69 o 
   1 -14  10        0.20       -0.28      1.18 o 
   2 -14  10        0.09       -0.49      1.33 o 
   3 -14  10        0.25        0.04      1.17 o 
   4 -14  10       17.91       16.93      1.93 o 
   5 -14  10       40.24       52.97      3.03 o 
  -4 -13  10       17.08       13.57      1.64 o 
  -3 -13  10        5.08        4.08      1.25 o 
  -2 -13  10        0.18       -0.92      0.83 o 
  -1 -13  10        0.59        0.62      0.82 o 
   0 -13  10        6.18        3.39      1.11 o 
   1 -13  10        0.04       -0.99      1.09 o 
   2 -13  10        0.00        0.14      1.11 o 
   3 -13  10        0.13       -1.24      1.00 o 
   4 -13  10        5.32        4.89      1.34 o 
   5 -13  10        2.07        2.59      1.95 o 
   6 -13  10        0.25        1.12      1.20 o 
  -5 -12  10        4.26        2.07      1.19 o 
  -4 -12  10        0.23        0.62      1.03 o 
  -3 -12  10        2.61        2.32      1.32 o 
  -2 -12  10       25.62       22.59      1.45 o 
  -1 -12  10       94.79      101.24      2.58 o 
   0 -12  10       20.49       16.04      1.22 o 
   1 -12  10        8.32        6.97      1.14 o 
   2 -12  10        1.03        1.14      1.07 o 
   3 -12  10        1.66        0.59      1.17 o 
   4 -12  10        1.13        0.75      0.98 o 
   5 -12  10        0.00        0.56      1.02 o 
   6 -12  10        0.01        0.63      1.01 o 
  -6 -11  10        0.68        1.02      1.29 o 
  -5 -11  10       10.08       10.39      1.37 o 
  -4 -11  10       11.06       13.64      1.38 o 
  -3 -11  10        8.35        8.50      1.19 o 
  -2 -11  10        4.82        3.33      0.79 o 
  -1 -11  10      182.54      175.13      3.54 o 
   0 -11  10      102.15       98.31      2.63 o 
   1 -11  10        6.62        5.22      1.00 o 
   2 -11  10       32.22       26.94      1.88 o 
   3 -11  10        1.19        0.42      0.92 o 
   4 -11  10       26.74       22.88      1.74 o 
   5 -11  10        0.62        0.65      0.92 o 
   6 -11  10        0.99        1.38      1.00 o 
   7 -11  10        3.49        5.90      1.79 o 
  -6 -10  10        0.25       -0.12      0.95 o 
  -5 -10  10        8.31        9.21      1.23 o 
  -4 -10  10        0.28        0.25      0.83 o 
  -3 -10  10        4.29        3.80      1.15 o 
  -2 -10  10        3.59        2.02      0.75 o 
  -1 -10  10        1.99        1.38      0.72 o 
   0 -10  10       56.86       54.23      1.66 o 
   1 -10  10       16.88       15.91      1.15 o 
   2 -10  10        7.77        7.22      1.19 o 
   3 -10  10       10.54       10.55      1.27 o 
   4 -10  10        3.15        4.14      1.00 o 
   5 -10  10        3.54        4.52      1.04 o 
   6 -10  10       19.10       20.78      1.54 o 
   7 -10  10        0.13       -1.12      1.33 o 
  -7  -9  10        0.05       -1.21      0.87 o 
  -6  -9  10        2.20        0.44      0.92 o 
  -5  -9  10        5.01        5.32      1.04 o 
  -4  -9  10        1.97        2.16      0.85 o 
  -3  -9  10       14.52       16.67      1.00 o 
  -2  -9  10      278.28      278.16      4.87 o 
  -1  -9  10      463.44      448.67      7.20 o 
   0  -9  10        0.89        1.90      0.60 o 
   1  -9  10        0.62        0.33      0.52 o 
   2  -9  10        0.18       -0.48      0.78 o 
   3  -9  10        5.57        4.35      1.00 o 
   4  -9  10        0.18        0.13      0.76 o 
   5  -9  10        0.69        0.59      0.82 o 
   6  -9  10       10.16       11.83      1.21 o 
   7  -9  10        0.04        0.91      1.26 o 
  -7  -8  10        0.11        0.64      0.86 o 
  -6  -8  10       48.52       46.71      2.11 o 
  -5  -8  10       18.46       16.80      1.55 o 
  -4  -8  10        1.27        2.25      0.69 o 
  -3  -8  10       27.25       28.27      1.21 o 
  -2  -8  10      261.26      252.09      4.03 o 
  -1  -8  10      280.74      274.93      4.30 o 
   0  -8  10        1.64        2.23      0.51 o 
   1  -8  10       47.71       41.12      1.35 o 
   2  -8  10       43.33       33.80      2.16 o 
   3  -8  10        6.44        6.34      1.05 o 
   4  -8  10        0.96       -0.39      0.75 o 
   5  -8  10        6.12        5.69      1.00 o 
   6  -8  10        5.56        4.28      1.10 o 
   7  -8  10        2.44        3.69      1.38 o 
  -8  -7  10        1.26        0.17      1.01 o 
  -7  -7  10       44.04       46.47      3.16 o 
  -6  -7  10       17.93       14.75      1.44 o 
  -5  -7  10       18.27       15.71      2.17 o 
  -4  -7  10        0.85        1.50      0.64 o 
  -3  -7  10       25.64       23.14      1.06 o 
  -2  -7  10      122.40      119.95      2.30 o 
  -1  -7  10        3.46        3.80      0.77 o 
   0  -7  10        2.15        2.15      0.47 o 
   1  -7  10      282.67      263.54      4.45 o 
   2  -7  10      325.53      289.04      7.56 o 
   3  -7  10       30.02       28.33      1.82 o 
   4  -7  10        4.39        4.84      0.94 o 
   5  -7  10        5.61        4.97      0.97 o 
   6  -7  10        7.33        7.64      1.57 o 
   7  -7  10        1.75        0.74      1.23 o 
  -8  -6  10        0.53        0.16      0.87 o 
  -7  -6  10       17.01       18.20      1.31 o 
  -6  -6  10       15.63       16.61      1.24 o 
  -5  -6  10        2.79        3.63      1.32 o 
  -4  -6  10       34.85       33.31      1.26 o 
  -3  -6  10      370.57      349.39      5.18 o 
  -2  -6  10     1047.77      990.49     13.35 o 
  -1  -6  10       28.18       25.05      0.95 o 
   0  -6  10        0.76        0.97      0.42 o 
   1  -6  10      100.02       99.11      2.13 o 
   2  -6  10        5.23        3.91      1.44 o 
   3  -6  10       23.09       20.96      1.43 o 
   4  -6  10       17.39       18.08      1.32 o 
   5  -6  10       37.87       40.82      1.90 o 
   6  -6  10        1.78        3.80      1.37 o 
   7  -6  10        0.81       -1.31      1.16 o 
  -9  -5  10        0.90       -0.90      1.03 o 
  -8  -5  10        6.09        8.59      1.10 o 
  -7  -5  10        0.44       -0.06      0.71 o 
  -6  -5  10       19.89       16.39      1.21 o 
  -5  -5  10       13.63        9.16      0.97 o 
  -4  -5  10       90.98       78.76      1.89 o 
  -3  -5  10       18.33       15.22      0.86 o 
  -2  -5  10      154.00      146.63      2.60 o 
  -1  -5  10       57.48       53.66      1.35 o 
   0  -5  10        6.02        5.28      0.53 o 
   1  -5  10      212.97      188.86      3.35 o 
   2  -5  10      222.59      201.74      4.47 o 
   3  -5  10        3.52        4.63      0.71 o 
   4  -5  10       22.36       22.46      1.29 o 
   5  -5  10        4.38        5.77      0.80 o 
   6  -5  10        2.13        0.62      1.01 o 
   7  -5  10        4.17        6.46      1.61 o 
  -9  -4  10        6.38        5.28      2.00 o 
  -8  -4  10        2.81        2.85      0.89 o 
  -7  -4  10       10.70       13.65      1.14 o 
  -6  -4  10       33.68       28.24      1.74 o 
  -5  -4  10       13.25       10.88      1.01 o 
  -4  -4  10       15.59       12.98      0.80 o 
  -3  -4  10       36.56       32.16      1.21 o 
  -2  -4  10      170.11      167.49      2.85 o 
  -1  -4  10       89.99       87.15      1.79 o 
   0  -4  10       18.40       14.56      0.71 o 
   1  -4  10       44.31       29.36      0.95 o 
   2  -4  10      132.53      117.64      2.97 o 
   3  -4  10        6.61        7.15      0.80 o 
   4  -4  10        1.53        1.69      0.64 o 
   5  -4  10        0.27        0.71      0.70 o 
   6  -4  10        0.11       -0.92      0.95 o 
   7  -4  10       11.88       11.04      1.61 o 
  -9  -3  10        1.91        1.35      0.89 o 
  -8  -3  10        6.01        3.23      0.89 o 
  -7  -3  10        0.44        0.12      0.60 o 
  -6  -3  10        0.09       -0.39      0.55 o 
  -5  -3  10        0.15       -0.15      0.48 o 
  -4  -3  10        3.52        3.79      0.54 o 
  -3  -3  10       88.95       83.49      1.78 o 
  -2  -3  10       70.01       55.07      1.47 o 
  -1  -3  10      144.94      146.31      2.32 o 
   0  -3  10        0.02        0.18      0.34 o 
   1  -3  10        2.48        2.54      0.42 o 
   2  -3  10        1.98        0.90      0.74 o 
   3  -3  10       18.43       15.71      1.05 o 
   4  -3  10        0.14        0.73      0.63 o 
   5  -3  10        6.73        6.32      0.84 o 
   6  -3  10       10.98        8.26      2.04 o 
  -9  -2  10       30.20       30.90      1.50 o 
  -8  -2  10        1.02        1.27      0.76 o 
  -7  -2  10        0.71        1.01      0.72 o 
  -6  -2  10        5.07        4.91      0.87 o 
  -5  -2  10       13.78        9.00      0.82 o 
  -4  -2  10       61.05       60.58      1.64 o 
  -3  -2  10       24.68       26.03      0.98 o 
  -2  -2  10      221.24      205.60      3.38 o 
  -1  -2  10       79.48       75.19      1.53 o 
   0  -2  10       45.96       38.30      1.04 o 
   1  -2  10      162.14      127.83      2.56 o 
   2  -2  10       12.56        8.76      0.79 o 
   3  -2  10       35.49       35.11      1.72 o 
   4  -2  10        1.04        0.04      0.67 o 
   5  -2  10        3.49        3.60      0.79 o 
   6  -2  10        9.32       16.15      1.71 o 
  -9  -1  10        8.55       10.57      1.13 o 
  -8  -1  10        1.35        0.95      0.77 o 
  -7  -1  10        0.15       -0.37      0.71 o 
  -6  -1  10       13.90       12.41      1.09 o 
  -5  -1  10       19.71       19.73      1.10 o 
  -4  -1  10       11.37        9.92      0.79 o 
  -3  -1  10        1.86        0.02      0.53 o 
  -2  -1  10       17.72       13.11      1.06 o 
  -1  -1  10        2.31        2.47      0.59 o 
   0  -1  10       10.88        5.43      0.48 o 
   1  -1  10       16.15        9.37      0.82 o 
   2  -1  10       61.64       50.64      1.92 o 
   3  -1  10        0.06       -0.01      0.64 o 
   4  -1  10        1.04       -0.26      0.68 o 
   5  -1  10       18.48       17.96      1.24 o 
   6  -1  10       18.60       28.14      2.14 o 
  -9   0  10        2.21        0.90      0.84 o 
  -8   0  10        6.25        7.12      1.03 o 
  -7   0  10        6.81        7.11      0.97 o 
  -6   0  10        3.88        3.41      0.83 o 
  -5   0  10        0.95        0.73      0.62 o 
  -4   0  10        2.27        1.63      0.53 o 
  -3   0  10      101.03       99.42      2.70 o 
  -2   0  10       23.35       21.29      0.98 o 
  -1   0  10       37.11       31.50      1.14 o 
   0   0  10        2.36        2.27      0.47 o 
   1   0  10       13.63       11.06      1.04 o 
   2   0  10        4.50        4.83      1.23 o 
   3   0  10        0.83       -0.66      0.67 o 
   4   0  10        8.16        8.72      1.06 o 
   5   0  10        6.99        3.81      1.00 o 
  -9   1  10        3.76        3.16      0.96 o 
  -8   1  10       45.81       55.75      2.65 o 
  -7   1  10       10.68       10.88      1.13 o 
  -6   1  10        0.83        1.39      0.78 o 
  -5   1  10        8.97        8.57      1.16 o 
  -4   1  10       39.84       41.67      1.60 o 
  -3   1  10       28.26       29.06      1.16 o 
  -2   1  10        0.87       -0.20      0.53 o 
  -1   1  10        4.91        3.53      0.63 o 
   0   1  10        0.69       -0.63      0.58 o 
   1   1  10       37.07       40.43      2.61 o 
   2   1  10        2.85        3.26      1.07 o 
   3   1  10        6.63        8.14      1.09 o 
   4   1  10        3.40        5.33      1.01 o 
   5   1  10        1.52        4.70      1.34 o 
  -9   2  10        5.08        4.44      1.36 o 
  -8   2  10        7.90        8.21      1.15 o 
  -7   2  10        0.03       -0.39      0.77 o 
  -6   2  10        1.25        1.47      0.85 o 
  -5   2  10       22.05       18.98      1.38 o 
  -4   2  10       49.47       50.51      1.51 o 
  -3   2  10        5.65        6.42      0.78 o 
  -2   2  10        4.95        5.95      0.72 o 
  -1   2  10        6.14        7.33      0.79 o 
   0   2  10       28.09       22.66      1.43 o 
   1   2  10        5.11        3.39      0.89 o 
   2   2  10        0.36       -1.49      0.75 o 
   3   2  10        1.63        0.63      0.89 o 
   4   2  10       24.20       26.79      1.70 o 
  -8   3  10        1.82        1.62      0.97 o 
  -7   3  10        3.07        3.90      1.02 o 
  -6   3  10        3.04        4.07      0.98 o 
  -5   3  10        2.01        2.63      0.93 o 
  -4   3  10        0.89        0.43      0.66 o 
  -3   3  10        0.24       -0.56      0.61 o 
  -2   3  10       79.37       73.44      2.06 o 
  -1   3  10        9.27        7.07      1.09 o 
   0   3  10       30.89       27.95      2.48 o 
   1   3  10       13.81       13.46      1.33 o 
   2   3  10       15.47       19.44      1.51 o 
   3   3  10       23.54       23.11      1.68 o 
  -8   4  10        5.72        7.86      1.45 o 
  -7   4  10        1.45        1.30      0.92 o 
  -6   4  10        0.00       -0.55      0.82 o 
  -5   4  10        0.39       -0.15      0.84 o 
  -4   4  10        2.68        1.19      0.87 o 
  -3   4  10        3.06        1.45      0.84 o 
  -2   4  10        1.35        1.74      1.04 o 
  -1   4  10        5.74        5.55      1.36 o 
   0   4  10        1.69        2.38      0.99 o 
   1   4  10        0.00        0.53      0.96 o 
   2   4  10        0.30       -1.19      1.01 o 
  -7   5  10       14.59       15.46      2.19 o 
  -6   5  10        5.13        5.15      1.20 o 
  -5   5  10        0.23       -1.04      1.36 o 
  -4   5  10       13.08        9.80      1.21 o 
  -3   5  10       14.80       14.38      1.58 o 
  -2   5  10        1.36        1.47      1.05 o 
  -1   5  10        0.49        0.31      1.19 o 
   0   5  10        4.15        3.99      1.18 o 
   1   5  10        2.83        2.88      1.11 o 
  -6   6  10        0.22       -0.08      1.01 o 
  -5   6  10        0.70        0.50      1.07 o 
  -4   6  10        0.07       -1.86      1.05 o 
  -3   6  10       11.55       13.33      3.24 o 
  -2   6  10        6.83        5.69      1.66 o 
  -1   6  10        7.60        5.00      1.57 o 
   0 -15  11       15.14       11.57      2.67 o 
   1 -15  11        0.56       -0.99      1.27 o 
   2 -15  11        0.26       -0.09      1.28 o 
   3 -15  11        6.38        5.18      1.64 o 
  -2 -14  11       36.99       39.28      2.33 o 
  -1 -14  11       31.60       31.86      2.63 o 
   0 -14  11        8.37        6.51      2.65 o 
   1 -14  11        0.26       -1.96      1.19 o 
   2 -14  11       10.66        8.28      3.25 o 
   3 -14  11        4.47        2.85      3.13 o 
   4 -14  11        1.94        2.28      1.38 o 
  -4 -13  11        0.52        1.17      1.13 o 
  -3 -13  11        9.56       10.77      1.44 o 
  -2 -13  11        7.39        9.05      1.68 o 
  -1 -13  11        4.60        4.42      0.94 o 
   0 -13  11        8.77        9.39      1.33 o 
   1 -13  11        1.72        2.17      1.75 o 
   2 -13  11       11.61       15.81      1.76 o 
   3 -13  11       16.89       15.06      1.81 o 
   4 -13  11        0.96        2.77      1.20 o 
   5 -13  11        1.00        0.31      1.16 o 
  -5 -12  11       15.30       15.83      1.74 o 
  -4 -12  11        8.76        8.36      1.36 o 
  -3 -12  11        6.29        7.82      1.23 o 
  -2 -12  11       97.11      100.39      3.96 o 
  -1 -12  11      147.34      151.11      3.31 o 
   0 -12  11       39.46       38.22      2.09 o 
   1 -12  11       16.78       14.17      1.68 o 
   2 -12  11        1.03        1.88      1.11 o 
   3 -12  11        0.07        0.17      1.04 o 
   4 -12  11        0.01        0.34      0.94 o 
   5 -12  11        4.97        6.87      1.31 o 
   6 -12  11        0.07       -1.07      1.01 o 
  -5 -11  11       30.08       29.02      1.89 o 
  -4 -11  11       15.08       14.89      1.63 o 
  -3 -11  11       40.82       38.82      2.07 o 
  -2 -11  11       12.63       12.90      1.04 o 
  -1 -11  11       67.70       70.07      2.05 o 
   0 -11  11       34.35       37.29      1.85 o 
   1 -11  11       12.28       12.68      1.51 o 
   2 -11  11       33.95       30.29      2.24 o 
   3 -11  11       50.04       53.74      2.70 o 
   4 -11  11        0.30        0.48      0.95 o 
   5 -11  11        0.02       -1.28      1.32 o 
   6 -11  11        0.05       -1.55      0.96 o 
  -6 -10  11        7.10        5.63      1.23 o 
  -5 -10  11       17.22       16.21      1.49 o 
  -4 -10  11        0.89       -0.02      0.96 o 
  -3 -10  11        0.04       -0.22      0.69 o 
  -2 -10  11       65.69       69.10      2.00 o 
  -1 -10  11       39.77       43.97      1.62 o 
   0 -10  11       68.47       70.67      1.97 o 
   1 -10  11       31.22       31.25      2.08 o 
   2 -10  11       39.36       38.62      3.34 o 
   3 -10  11        5.15        4.29      1.34 o 
   4 -10  11        1.46        1.22      0.93 o 
   5 -10  11        8.66        8.03      1.90 o 
   6 -10  11        0.83        0.55      0.98 o 
  -7  -9  11        0.01       -1.48      0.92 o 
  -6  -9  11        3.44        0.72      0.93 o 
  -5  -9  11        4.58        3.01      0.94 o 
  -4  -9  11        0.33        0.52      0.80 o 
  -3  -9  11       20.30       17.76      1.07 o 
  -2  -9  11      158.20      158.41      3.23 o 
  -1  -9  11       66.27       71.23      1.96 o 
   0  -9  11       43.19       41.80      1.47 o 
   1  -9  11        5.08        5.50      1.01 o 
   2  -9  11       17.93       19.63      2.42 o 
   3  -9  11       11.82       12.18      1.29 o 
   4  -9  11        0.01       -0.60      0.80 o 
   5  -9  11        1.82        0.52      0.91 o 
   6  -9  11       20.54       21.78      1.62 o 
   7  -9  11        0.00        0.86      1.47 o 
  -7  -8  11        3.34        0.66      1.02 o 
  -6  -8  11       10.04        8.01      1.16 o 
  -5  -8  11        0.41       -0.64      0.73 o 
  -4  -8  11       70.60       65.24      2.41 o 
  -3  -8  11        0.02        0.13      0.57 o 
  -2  -8  11        3.22        3.21      0.75 o 
  -1  -8  11       58.42       55.25      1.52 o 
   0  -8  11       30.34       31.47      1.40 o 
   1  -8  11        0.97        0.59      0.74 o 
   2  -8  11       42.38       36.92      2.07 o 
   3  -8  11        0.31        0.07      0.89 o 
   4  -8  11        5.47        6.50      1.07 o 
   5  -8  11        3.25       -0.61      0.87 o 
   6  -8  11       12.30       11.45      1.29 o 
   7  -8  11        2.07        2.25      1.48 o 
  -8  -7  11        4.65        1.98      1.80 o 
  -7  -7  11        5.74        3.68      1.03 o 
  -6  -7  11       62.46       60.82      2.38 o 
  -5  -7  11        1.91        1.26      0.78 o 
  -4  -7  11        1.20        0.73      0.63 o 
  -3  -7  11        0.22       -0.73      0.50 o 
  -2  -7  11       16.50       20.93      0.94 o 
  -1  -7  11      174.30      173.74      3.06 o 
   0  -7  11      108.01      101.20      2.28 o 
   1  -7  11       11.19        8.59      0.99 o 
   2  -7  11        7.90        5.71      1.04 o 
   3  -7  11        6.43        8.00      1.09 o 
   4  -7  11        0.10       -0.57      0.74 o 
   5  -7  11       41.52       44.00      2.22 o 
   6  -7  11        7.22        5.81      1.77 o 
  -8  -6  11        6.10        6.52      1.15 o 
  -7  -6  11        0.12        0.79      0.84 o 
  -6  -6  11       36.46       37.81      1.87 o 
  -5  -6  11        1.10        1.20      0.74 o 
  -4  -6  11        4.09        3.15      0.62 o 
  -3  -6  11        5.31        5.95      0.70 o 
  -2  -6  11      280.44      275.34      4.30 o 
  -1  -6  11       33.73       31.34      1.28 o 
   0  -6  11      223.83      214.71      3.84 o 
   1  -6  11       66.46       70.97      2.33 o 
   2  -6  11       16.61       17.38      1.70 o 
   3  -6  11        9.28        8.77      1.18 o 
   4  -6  11        7.78       10.64      1.17 o 
   5  -6  11       73.29       89.58      3.15 o 
   6  -6  11       16.84       20.15      2.31 o 
  -8  -5  11        1.32        1.13      0.92 o 
  -7  -5  11        5.88        2.93      0.90 o 
  -6  -5  11        6.53        5.25      0.93 o 
  -5  -5  11        1.10        0.93      0.71 o 
  -4  -5  11        9.86        9.01      0.77 o 
  -3  -5  11        3.75        4.39      0.58 o 
  -2  -5  11        5.53        2.15      0.77 o 
  -1  -5  11        1.86        1.26      0.51 o 
   0  -5  11       35.18       29.96      1.26 o 
   1  -5  11       39.15       24.52      1.36 o 
   2  -5  11        8.24        4.46      0.97 o 
   3  -5  11        0.54       -0.05      0.73 o 
   4  -5  11        5.91        8.38      1.10 o 
   5  -5  11        7.33       10.15      1.17 o 
   6  -5  11        6.37        4.70      1.58 o 
  -9  -4  11       43.50       47.15      3.69 o 
  -8  -4  11        0.37        1.02      0.87 o 
  -7  -4  11        8.60        9.21      1.08 o 
  -6  -4  11       12.31       12.19      1.13 o 
  -5  -4  11        0.25       -0.24      0.65 o 
  -4  -4  11       21.15       23.70      1.06 o 
  -3  -4  11      118.27      115.48      2.50 o 
  -2  -4  11        7.30        7.26      0.67 o 
  -1  -4  11       12.19        7.70      0.68 o 
   0  -4  11       10.95        8.20      0.72 o 
   1  -4  11        9.31       10.27      1.80 o 
   2  -4  11        9.86        8.59      1.15 o 
   3  -4  11        0.18       -0.69      1.07 o 
   4  -4  11        8.87       11.10      1.19 o 
   5  -4  11       23.55       24.63      1.66 o 
   6  -4  11        1.82        0.17      1.44 o 
  -9  -3  11       12.76        9.11      2.05 o 
  -8  -3  11        0.92        1.31      0.87 o 
  -7  -3  11       12.73       10.60      0.97 o 
  -6  -3  11        0.37        0.93      0.62 o 
  -5  -3  11       14.18       11.36      1.01 o 
  -4  -3  11        4.76        4.41      0.70 o 
  -3  -3  11       81.93       75.04      1.76 o 
  -2  -3  11       18.05       18.13      0.89 o 
  -1  -3  11      263.60      252.15      4.39 o 
   0  -3  11        9.16        9.79      0.68 o 
   1  -3  11        8.65        6.80      1.07 o 
   2  -3  11        1.86        0.25      0.65 o 
   3  -3  11        5.04        6.64      1.09 o 
   4  -3  11        8.45       10.29      1.00 o 
   5  -3  11       53.71       62.20      2.56 o 
   6  -3  11        1.78        1.63      1.71 o 
  -9  -2  11        0.85        0.63      0.79 o 
  -8  -2  11       27.57       29.93      1.44 o 
  -7  -2  11        0.28        1.17      0.81 o 
  -6  -2  11        1.09        0.61      0.76 o 
  -5  -2  11       38.81       44.93      1.94 o 
  -4  -2  11       65.72       67.95      1.83 o 
  -3  -2  11      142.72      149.40      2.73 o 
  -2  -2  11        5.21        3.85      0.56 o 
  -1  -2  11       10.89        9.11      0.60 o 
   0  -2  11        8.57        7.83      0.63 o 
   1  -2  11        0.51        0.22      0.64 o 
   2  -2  11        0.04       -0.25      0.63 o 
   3  -2  11        0.71        1.59      0.74 o 
   4  -2  11        0.48       -0.25      0.72 o 
   5  -2  11       16.89       23.27      1.42 o 
  -9  -1  11        2.24        1.38      1.24 o 
  -8  -1  11        2.69        1.97      0.93 o 
  -7  -1  11        2.04        1.61      0.83 o 
  -6  -1  11       13.02       13.48      1.21 o 
  -5  -1  11        4.47        3.88      0.90 o 
  -4  -1  11        0.10        0.43      0.66 o 
  -3  -1  11       39.32       38.96      1.37 o 
  -2  -1  11      125.97      118.74      2.36 o 
  -1  -1  11        0.11        0.48      0.46 o 
   0  -1  11        1.25       -0.04      0.51 o 
   1  -1  11        0.86       -0.50      0.64 o 
   2  -1  11        0.68        0.82      0.72 o 
   3  -1  11        3.68        3.24      0.86 o 
   4  -1  11       26.40       36.28      2.44 o 
   5  -1  11       14.57       17.11      1.90 o 
  -9   0  11        4.37        6.05      1.98 o 
  -8   0  11        8.93       12.03      1.91 o 
  -7   0  11        0.89        2.21      0.92 o 
  -6   0  11        0.05       -0.65      0.74 o 
  -5   0  11        5.81        5.10      0.99 o 
  -4   0  11        5.18        4.20      0.76 o 
  -3   0  11       80.33       86.57      1.99 o 
  -2   0  11        2.95        2.19      0.61 o 
  -1   0  11        0.54        0.94      0.54 o 
   0   0  11        3.24        0.81      0.73 o 
   1   0  11        0.01       -0.73      0.69 o 
   2   0  11        2.59        1.76      0.84 o 
   3   0  11        3.23        2.39      1.46 o 
   4   0  11        6.22        7.60      1.13 o 
  -8   1  11       62.27       79.33      2.94 o 
  -7   1  11        9.50        8.53      1.15 o 
  -6   1  11       14.48       16.41      2.16 o 
  -5   1  11        6.40        4.93      1.01 o 
  -4   1  11       56.59       57.24      1.98 o 
  -3   1  11        3.81        2.97      0.68 o 
  -2   1  11       11.56       11.39      0.87 o 
  -1   1  11        0.38        1.48      0.89 o 
   0   1  11        0.00       -0.65      0.76 o 
   1   1  11        5.90        4.44      0.98 o 
   2   1  11        0.03       -0.36      0.83 o 
   3   1  11        0.58       -0.53      0.86 o 
   4   1  11        0.04       -0.66      1.28 o 
  -8   2  11        2.34        3.09      1.08 o 
  -7   2  11       32.80       40.45      2.09 o 
  -6   2  11        0.34        0.55      0.89 o 
  -5   2  11        0.91        1.27      0.94 o 
  -4   2  11       32.27       30.73      1.56 o 
  -3   2  11       27.81       23.14      1.26 o 
  -2   2  11        0.00       -0.65      0.64 o 
  -1   2  11       13.74       11.42      1.53 o 
   0   2  11        5.08        5.74      1.07 o 
   1   2  11       54.50       69.36      2.63 o 
   2   2  11        7.14        6.26      1.18 o 
   3   2  11        0.07       -0.89      0.94 o 
  -8   3  11        7.90       12.84      1.82 o 
  -7   3  11        8.79        8.60      1.26 o 
  -6   3  11        8.79        8.70      1.27 o 
  -5   3  11       19.58       19.43      1.59 o 
  -4   3  11        0.04       -0.04      0.79 o 
  -3   3  11       30.75       31.09      1.45 o 
  -2   3  11        0.29        0.18      0.97 o 
  -1   3  11        9.14        8.58      1.54 o 
   0   3  11        1.89        1.15      1.60 o 
   1   3  11        6.06        6.88      1.24 o 
   2   3  11        0.02       -1.83      0.92 o 
  -7   4  11        0.50        0.34      1.06 o 
  -6   4  11        6.35        5.54      1.78 o 
  -5   4  11       10.39       12.23      1.43 o 
  -4   4  11        1.40        1.97      0.96 o 
  -3   4  11        3.44        1.15      1.16 o 
  -2   4  11        0.01       -1.99      1.21 o 
  -1   4  11        3.65        3.46      1.65 o 
   0   4  11       10.87       10.45      1.43 o 
   1   4  11        0.79        2.39      1.09 o 
  -6   5  11        7.26        6.68      1.34 o 
  -5   5  11        2.19        2.86      1.16 o 
  -4   5  11        1.51        1.67      1.48 o 
  -3   5  11        0.03       -1.39      1.27 o 
  -2   5  11        0.04        0.88      1.34 o 
  -1   5  11        0.26       -1.04      1.63 o 
   1 -15  12        4.62        3.24      1.57 o 
  -2 -14  12        1.08        1.74      1.53 o 
  -1 -14  12        6.23        7.73      1.74 o 
   0 -14  12        0.01       -0.99      1.78 o 
   1 -14  12        0.08        1.30      1.30 o 
   2 -14  12       28.88       32.19      2.44 o 
   3 -14  12       29.76       39.10      2.69 o 
   4 -14  12        0.00        2.71      1.75 o 
  -3 -13  12        0.10        0.02      1.10 o 
  -2 -13  12       25.29       23.84      1.61 o 
  -1 -13  12        9.79        9.34      1.41 o 
   0 -13  12        4.46        5.05      1.45 o 
   1 -13  12        9.45       10.04      1.66 o 
   2 -13  12        8.44        8.30      1.52 o 
   3 -13  12        6.04        6.37      1.39 o 
   4 -13  12        0.55       -0.60      1.10 o 
   5 -13  12        2.35        3.64      1.81 o 
  -4 -12  12        1.49        0.26      1.05 o 
  -3 -12  12        1.06        0.56      1.01 o 
  -2 -12  12        7.69        6.84      1.09 o 
  -1 -12  12        4.47        5.74      2.00 o 
   0 -12  12       27.18       28.67      1.84 o 
   1 -12  12        2.27        1.98      3.23 o 
   2 -12  12        1.94        2.88      1.20 o 
   3 -12  12       12.27       13.71      1.63 o 
   4 -12  12        1.41       -0.81      1.07 o 
   5 -12  12        3.88        6.59      1.37 o 
  -5 -11  12        2.51        2.61      1.74 o 
  -4 -11  12        0.91        0.71      1.01 o 
  -3 -11  12        0.01        0.90      1.05 o 
  -2 -11  12        7.70        8.87      1.23 o 
  -1 -11  12       33.36       36.86      1.55 o 
   0 -11  12       52.30       54.40      2.40 o 
   1 -11  12       21.69       23.91      1.94 o 
   2 -11  12       26.17       25.26      4.39 o 
   3 -11  12        0.60        1.05      1.02 o 
   4 -11  12        6.87        6.49      1.29 o 
   5 -11  12        5.01        3.97      1.23 o 
  -6 -10  12        0.08       -1.46      1.01 o 
  -5 -10  12        0.00        0.42      1.00 o 
  -4 -10  12        0.25       -0.71      0.87 o 
  -3 -10  12        5.60        3.16      0.90 o 
  -2 -10  12       45.17       47.51      1.71 o 
  -1 -10  12       36.79       40.36      1.59 o 
   0 -10  12       32.56       34.09      1.86 o 
   1 -10  12        0.35        1.70      1.61 o 
   2 -10  12        1.23        1.69      0.98 o 
   3 -10  12       12.51       13.03      1.85 o 
   4 -10  12        0.57       -0.42      1.37 o 
   5 -10  12       16.58       21.33      3.00 o 
   6 -10  12        1.53        1.76      1.03 o 
  -6  -9  12        3.86        1.44      1.03 o 
  -5  -9  12        0.45       -0.18      0.88 o 
  -4  -9  12        5.17        3.73      1.00 o 
  -3  -9  12        0.05        1.33      0.72 o 
  -2  -9  12        4.13        4.77      0.78 o 
  -1  -9  12       23.28       23.92      1.20 o 
   0  -9  12        7.91        6.93      1.06 o 
   1  -9  12       11.00        6.77      1.65 o 
   2  -9  12        4.96        4.24      1.10 o 
   3  -9  12        1.29        1.20      1.07 o 
   4  -9  12        0.51        1.93      0.99 o 
   5  -9  12        4.32        6.45      1.22 o 
   6  -9  12       16.15       17.84      1.52 o 
  -7  -8  12       41.38       48.55      2.84 o 
  -6  -8  12       14.72       13.37      1.50 o 
  -5  -8  12        3.07        3.38      0.95 o 
  -4  -8  12        2.86        1.02      0.85 o 
  -3  -8  12       21.35       22.82      1.17 o 
  -2  -8  12       49.58       49.80      1.64 o 
  -1  -8  12       29.24       31.25      2.15 o 
   0  -8  12        0.43        0.66      0.68 o 
   1  -8  12       30.35       27.50      1.88 o 
   2  -8  12        2.71        2.30      0.98 o 
   3  -8  12        1.85       -0.76      0.83 o 
   4  -8  12        3.72        4.21      1.10 o 
   5  -8  12        0.00       -1.27      0.92 o 
   6  -8  12        6.51        6.34      1.08 o 
  -7  -7  12       15.81       16.06      1.98 o 
  -6  -7  12       18.77       22.34      1.58 o 
  -5  -7  12        0.58        0.04      0.76 o 
  -4  -7  12        0.80        0.89      0.69 o 
  -3  -7  12       42.06       41.96      1.50 o 
  -2  -7  12        0.00        0.41      0.56 o 
  -1  -7  12        1.98        2.32      0.66 o 
   0  -7  12      167.52      164.40      3.60 o 
   1  -7  12       36.17       33.19      2.07 o 
   2  -7  12       26.16       26.21      1.77 o 
   3  -7  12        0.85       -0.62      0.82 o 
   4  -7  12        0.00       -0.85      0.87 o 
   5  -7  12        0.49        1.10      0.98 o 
   6  -7  12        0.22        2.05      1.56 o 
  -8  -6  12       76.93       91.83      5.51 o 
  -7  -6  12       78.14       93.53      3.13 o 
  -6  -6  12        0.08        0.75      1.08 o 
  -5  -6  12        9.54       10.68      1.44 o 
  -4  -6  12        9.50        6.53      0.87 o 
  -3  -6  12       37.30       35.25      1.36 o 
  -2  -6  12        0.02        0.12      0.50 o 
  -1  -6  12       44.16       43.39      1.51 o 
   0  -6  12        9.75        9.87      1.13 o 
   1  -6  12        1.09       -1.26      0.78 o 
   2  -6  12        0.64        0.84      0.90 o 
   3  -6  12        9.52       13.21      1.34 o 
   4  -6  12       26.27       40.74      2.49 o 
   5  -6  12       35.92       45.62      2.28 o 
   6  -6  12        1.62        1.47      1.56 o 
  -8  -5  12       54.42       60.35      2.57 o 
  -7  -5  12        3.44        4.08      1.01 o 
  -6  -5  12        9.49       10.46      1.38 o 
  -5  -5  12        2.29        1.33      0.80 o 
  -4  -5  12        5.93        6.74      0.88 o 
  -3  -5  12        0.77        0.92      0.58 o 
  -2  -5  12        4.76        5.39      0.64 o 
  -1  -5  12       58.34       57.90      2.06 o 
   0  -5  12       15.74       17.30      1.27 o 
   1  -5  12       33.03       31.39      2.25 o 
   2  -5  12       11.32       10.81      1.31 o 
   3  -5  12        0.52       -0.07      0.89 o 
   4  -5  12        5.29        6.24      1.14 o 
   5  -5  12        0.02       -0.91      0.87 o 
  -8  -4  12       15.99       17.26      2.44 o 
  -7  -4  12        0.43        0.68      0.82 o 
  -6  -4  12        7.69        7.58      1.05 o 
  -5  -4  12        4.90        4.94      0.96 o 
  -4  -4  12       41.52       43.01      1.52 o 
  -3  -4  12       15.47       14.97      0.97 o 
  -2  -4  12        1.83        1.14      0.61 o 
  -1  -4  12       37.62       34.86      1.80 o 
   0  -4  12        4.09        2.16      0.83 o 
   1  -4  12        3.61        3.46      1.02 o 
   2  -4  12        4.98        4.27      1.08 o 
   3  -4  12       11.58       13.65      1.54 o 
   4  -4  12       15.89       21.27      1.63 o 
   5  -4  12        0.12       -1.54      0.87 o 
  -8  -3  12      160.44      188.18      4.90 o 
  -7  -3  12        0.03       -1.26      0.67 o 
  -6  -3  12        0.00       -0.40      0.65 o 
  -5  -3  12       28.10       30.47      1.46 o 
  -4  -3  12       16.63       17.49      0.93 o 
  -3  -3  12       15.00       16.51      0.92 o 
  -2  -3  12       23.95       25.07      1.22 o 
  -1  -3  12        3.25        2.70      0.68 o 
   0  -3  12        0.29        0.34      0.87 o 
   1  -3  12       13.69       10.09      3.01 o 
   2  -3  12        2.70        1.74      0.95 o 
   3  -3  12        6.41        7.74      1.88 o 
   4  -3  12        0.01        1.77      1.01 o 
   5  -3  12        8.56        7.06      1.25 o 
  -8  -2  12       31.84       37.34      1.76 o 
  -7  -2  12        0.57       -0.03      0.73 o 
  -6  -2  12        0.57        1.73      0.87 o 
  -5  -2  12       35.31       43.61      2.05 o 
  -4  -2  12       14.96       15.73      1.02 o 
  -3  -2  12        0.62        0.01      0.50 o 
  -2  -2  12       92.82       87.55      1.84 o 
  -1  -2  12       42.70       42.87      1.28 o 
   0  -2  12       20.08       19.80      1.67 o 
   1  -2  12       27.57       23.63      1.78 o 
   2  -2  12        0.40        0.92      0.89 o 
   3  -2  12        0.96        0.12      0.94 o 
   4  -2  12        0.11        0.77      1.01 o 
  -8  -1  12        0.02       -1.54      0.94 o 
  -7  -1  12        2.20        2.73      0.99 o 
  -6  -1  12        0.07       -0.45      0.81 o 
  -5  -1  12        1.58        2.22      0.94 o 
  -4  -1  12       26.68       29.27      1.31 o 
  -3  -1  12        8.22        5.88      0.74 o 
  -2  -1  12       22.11       23.38      1.09 o 
  -1  -1  12        6.60        7.97      1.10 o 
   0  -1  12        3.84        2.73      1.08 o 
   1  -1  12        1.45        0.16      0.93 o 
   2  -1  12        3.45        2.47      1.27 o 
   3  -1  12        2.65        5.10      1.22 o 
   4  -1  12        0.34        0.34      1.07 o 
  -8   0  12       34.86       37.25      2.07 o 
  -7   0  12        0.89        1.26      0.98 o 
  -6   0  12        7.58        7.51      1.17 o 
  -5   0  12       10.16       12.56      1.33 o 
  -4   0  12        1.46        2.28      0.84 o 
  -3   0  12        3.76        2.14      0.64 o 
  -2   0  12        9.71       11.20      0.98 o 
  -1   0  12        2.32        1.51      0.83 o 
   0   0  12        0.79        0.90      0.81 o 
   1   0  12        1.29        0.14      0.83 o 
   2   0  12        0.32        1.24      2.15 o 
   3   0  12        0.42        0.09      1.09 o 
  -8   1  12       40.12       46.44      3.70 o 
  -7   1  12       24.15       26.27      2.01 o 
  -6   1  12       32.46       31.17      1.86 o 
  -5   1  12      166.61      180.49      4.84 o 
  -4   1  12       39.72       39.81      1.94 o 
  -3   1  12        0.12       -0.50      0.76 o 
  -2   1  12        3.73        2.79      1.21 o 
  -1   1  12        7.68        6.52      1.12 o 
   0   1  12        1.29        1.06      0.88 o 
   1   1  12       34.88       39.81      2.09 o 
   2   1  12       15.94       18.05      1.52 o 
  -7   2  12        6.70        8.29      1.31 o 
  -6   2  12        3.05        2.85      1.12 o 
  -5   2  12        3.78        6.18      1.20 o 
  -4   2  12       10.84        7.69      1.27 o 
  -3   2  12       21.61       18.37      1.21 o 
  -2   2  12        2.55        1.85      1.07 o 
  -1   2  12        2.67       -0.36      0.99 o 
   0   2  12        9.55        8.91      1.30 o 
   1   2  12        0.10       -0.96      0.97 o 
  -6   3  12        2.98        3.68      1.17 o 
  -5   3  12        3.73        2.60      1.15 o 
  -4   3  12        0.09       -0.58      0.91 o 
  -3   3  12        0.93        1.08      1.30 o 
  -2   3  12        1.86        0.39      1.68 o 
  -1   3  12        0.04       -0.74      1.01 o 
   0   3  12       30.27       31.64      1.98 o 
  -5   4  12       19.58       21.37      1.83 o 
  -4   4  12        0.67        1.20      1.49 o 
  -3   4  12        0.37       -1.18      1.34 o 
  -2   4  12        0.15        1.44      1.36 o 
  -1   4  12        0.04       -2.25      2.08 o 
  -1 -14  13        1.45        2.13      2.14 o 
   0 -14  13        1.76        1.47      1.38 o 
   1 -14  13        0.02        1.88      1.39 o 
   2 -14  13        0.11        2.33      1.35 o 
  -3 -13  13        0.17       -0.58      1.27 o 
  -2 -13  13       11.38        9.76      1.79 o 
  -1 -13  13        0.64        0.62      1.11 o 
   0 -13  13        0.19        1.14      1.26 o 
   1 -13  13        4.32        1.68      1.32 o 
   2 -13  13        0.01        0.14      1.17 o 
   3 -13  13        0.05        0.99      1.63 o 
  -4 -12  13        0.01       -0.77      1.05 o 
  -3 -12  13        0.09       -0.66      1.05 o 
  -2 -12  13        8.04        7.69      1.35 o 
  -1 -12  13        9.69        9.04      1.87 o 
   0 -12  13        3.08        1.95      1.28 o 
   1 -12  13        0.08       -0.98      1.60 o 
   2 -12  13        1.34        0.23      1.67 o 
   3 -12  13        1.66        1.52      1.20 o 
   4 -12  13        8.68       12.14      2.40 o 
  -5 -11  13        0.74       -1.18      1.22 o 
  -4 -11  13        2.40        0.99      1.10 o 
  -3 -11  13        2.42        1.12      1.05 o 
  -2 -11  13        3.76        3.74      0.89 o 
  -1 -11  13        0.07       -0.87      0.93 o 
   0 -11  13       25.89       30.85      2.27 o 
   1 -11  13        0.03        0.25      1.33 o 
   2 -11  13        0.15        0.24      1.04 o 
   3 -11  13        4.83        6.31      1.34 o 
   4 -11  13        1.54        0.92      1.17 o 
   5 -11  13        0.60       -0.11      1.40 o 
  -5 -10  13        0.04       -1.32      0.91 o 
  -4 -10  13        3.86        2.20      1.04 o 
  -3 -10  13        0.07       -0.08      0.79 o 
  -2 -10  13       35.20       37.84      1.59 o 
  -1 -10  13        6.81        7.02      1.22 o 
   0 -10  13        0.43        0.16      2.05 o 
   1 -10  13        2.27        0.89      1.17 o 
   2 -10  13        0.01        0.92      0.99 o 
   3 -10  13        6.68        7.86      1.34 o 
   4 -10  13       14.94       16.21      1.71 o 
   5 -10  13       11.83       16.31      1.66 o 
  -6  -9  13        4.68        3.28      1.17 o 
  -5  -9  13        0.52       -1.48      1.62 o 
  -4  -9  13        3.78        2.82      1.05 o 
  -3  -9  13        1.65        1.30      0.83 o 
  -2  -9  13       32.16       33.11      1.45 o 
  -1  -9  13       10.85        9.82      1.05 o 
   0  -9  13        0.50       -1.71      0.90 o 
   1  -9  13        4.42        3.09      1.11 o 
   2  -9  13        1.64        1.62      1.68 o 
   3  -9  13        0.02       -0.35      0.92 o 
   4  -9  13        3.72        4.86      1.24 o 
   5  -9  13        2.03        2.26      1.11 o 
  -6  -8  13        1.41       -0.25      1.40 o 
  -5  -8  13       15.39       15.31      1.44 o 
  -4  -8  13       34.87       42.14      2.12 o 
  -3  -8  13        4.62        3.22      0.76 o 
  -2  -8  13        7.05        8.94      0.89 o 
  -1  -8  13       15.11       17.78      1.09 o 
   0  -8  13       17.14       15.32      1.62 o 
   1  -8  13        2.22        1.17      0.98 o 
   2  -8  13        1.61        1.48      0.97 o 
   3  -8  13       12.09       11.27      1.41 o 
   4  -8  13       18.20       20.93      1.79 o 
   5  -8  13       10.19       12.85      1.46 o 
  -7  -7  13       49.63       54.62      2.53 o 
  -6  -7  13        4.45        2.72      1.05 o 
  -5  -7  13        0.60        0.53      0.86 o 
  -4  -7  13       23.23       28.14      2.11 o 
  -3  -7  13       45.11       48.02      1.67 o 
  -2  -7  13       51.62       53.46      1.75 o 
  -1  -7  13        4.65        5.47      0.79 o 
   0  -7  13       29.89       32.79      3.47 o 
   1  -7  13       11.27       12.04      2.21 o 
   2  -7  13        2.73        4.61      1.15 o 
   3  -7  13        0.01       -0.71      1.97 o 
   4  -7  13        6.06        7.91      1.37 o 
   5  -7  13        1.37        1.06      1.01 o 
  -7  -6  13        6.85        5.50      1.23 o 
  -6  -6  13        1.56        0.75      0.92 o 
  -5  -6  13        0.01        0.22      0.86 o 
  -4  -6  13        6.22        5.44      0.95 o 
  -3  -6  13        4.27        4.07      0.73 o 
  -2  -6  13        4.23        4.75      0.77 o 
  -1  -6  13       33.10       37.95      1.48 o 
   0  -6  13       26.12       24.09      2.44 o 
   1  -6  13        0.07        0.48      0.96 o 
   2  -6  13        9.35       10.68      1.38 o 
   3  -6  13        1.13        1.74      1.02 o 
   4  -6  13       20.87       24.98      2.12 o 
   5  -6  13        0.02       -0.75      0.94 o 
  -7  -5  13       14.69       17.54      2.05 o 
  -6  -5  13        0.00       -1.16      0.84 o 
  -5  -5  13       31.39       34.49      1.91 o 
  -4  -5  13       25.43       31.39      1.56 o 
  -3  -5  13        3.01        4.75      0.74 o 
  -2  -5  13        0.15        0.05      0.60 o 
  -1  -5  13        4.67        6.21      1.07 o 
   0  -5  13        0.81       -0.62      0.93 o 
   1  -5  13       10.14       10.67      1.42 o 
   2  -5  13        0.25        0.68      1.24 o 
   3  -5  13        0.67       -0.30      1.78 o 
   4  -5  13       11.44       14.47      1.53 o 
  -7  -4  13       14.09       14.70      1.43 o 
  -6  -4  13       32.18       32.38      1.86 o 
  -5  -4  13       51.11       55.92      2.41 o 
  -4  -4  13       79.87       89.51      2.62 o 
  -3  -4  13        0.54        0.83      0.63 o 
  -2  -4  13       15.39       17.56      1.07 o 
  -1  -4  13        1.08        0.26      0.84 o 
   0  -4  13        0.01        1.06      0.95 o 
   1  -4  13        4.11        5.54      1.36 o 
   2  -4  13        6.27        7.30      1.28 o 
   3  -4  13        0.06       -0.01      2.25 o 
   4  -4  13       13.85       14.99      1.62 o 
  -8  -3  13       69.21       87.20      5.67 o 
  -7  -3  13        0.05       -0.36      0.91 o 
  -6  -3  13        1.41        0.96      0.86 o 
  -5  -3  13        0.05       -1.57      0.78 o 
  -4  -3  13        0.43        0.86      0.72 o 
  -3  -3  13        1.15        0.39      0.63 o 
  -2  -3  13       24.06       23.21      1.19 o 
  -1  -3  13       77.33       86.15      3.50 o 
   0  -3  13       11.45       11.83      1.48 o 
   1  -3  13        6.94        8.01      1.35 o 
   2  -3  13        0.94        1.30      1.06 o 
   3  -3  13        3.69        5.82      1.26 o 
   4  -3  13        2.84        4.51      1.27 o 
  -7  -2  13        0.52       -0.39      0.82 o 
  -6  -2  13       43.57       48.14      1.98 o 
  -5  -2  13      150.50      162.14      3.84 o 
  -4  -2  13        5.55        3.14      0.82 o 
  -3  -2  13        1.65        1.50      0.63 o 
  -2  -2  13        0.01        0.99      0.58 o 
  -1  -2  13        1.76        1.58      1.13 o 
   0  -2  13        0.73        3.98      1.23 o 
   1  -2  13        2.75        0.98      1.07 o 
   2  -2  13        0.48        0.04      1.04 o 
   3  -2  13        5.79        7.57      1.41 o 
  -7  -1  13       10.39       11.15      1.38 o 
  -6  -1  13       27.30       30.19      1.90 o 
  -5  -1  13       10.61       11.42      1.45 o 
  -4  -1  13        0.72        1.01      0.81 o 
  -3  -1  13        5.47        4.70      1.03 o 
  -2  -1  13       15.39       17.42      2.20 o 
  -1  -1  13        0.05       -0.26      1.09 o 
   0  -1  13        0.01       -0.28      1.09 o 
   1  -1  13        0.89       -0.06      1.23 o 
   2  -1  13        0.43        0.32      1.10 o 
   3  -1  13        4.43        7.29      1.89 o 
  -7   0  13       20.32       25.72      1.86 o 
  -6   0  13        3.01        3.63      1.15 o 
  -5   0  13       10.70       12.19      1.67 o 
  -4   0  13       22.84       23.85      1.50 o 
  -3   0  13        1.31        0.19      0.75 o 
  -2   0  13        5.59        9.61      1.32 o 
  -1   0  13       18.76       25.17      2.83 o 
   0   0  13        0.83        0.78      1.33 o 
   1   0  13        3.03        2.46      1.31 o 
   2   0  13        4.34        3.63      1.56 o 
  -7   1  13       17.16       19.82      2.10 o 
  -6   1  13       48.75       60.60      3.35 o 
  -5   1  13       11.01       10.15      1.43 o 
  -4   1  13        6.52        6.60      1.08 o 
  -3   1  13        0.69        0.55      1.03 o 
  -2   1  13        0.81        3.41      1.37 o 
  -1   1  13        0.00        1.49      1.22 o 
   0   1  13        1.35        1.27      1.55 o 
   1   1  13        0.24       -0.52      1.24 o 
  -6   2  13       10.07       11.37      1.88 o 
  -5   2  13       31.72       28.96      2.29 o 
  -4   2  13        0.08        2.90      1.47 o 
  -3   2  13        5.69        3.72      1.57 o 
  -2   2  13       14.03       15.21      1.96 o 
  -1   2  13       10.47       13.51      2.29 o 
   0   2  13       34.66       26.94      3.53 o 
  -4   3  13        0.69        2.85      2.42 o 
  -3   3  13        7.23        7.66      2.32 o 
  -2 -13  14        2.35        1.50      2.04 o 
  -1 -13  14        0.67        1.45      1.85 o 
   0 -13  14        0.60       -0.71      1.77 o 
   1 -13  14        1.23       -2.50      1.57 o 
   2 -13  14        0.31        0.89      1.29 o 
  -3 -12  14        0.16       -0.09      1.37 o 
  -2 -12  14        0.00       -0.71      2.12 o 
  -1 -12  14        3.78        4.01      1.39 o 
   0 -12  14       21.47       20.55      2.14 o 
   1 -12  14       17.51       17.66      2.36 o 
   2 -12  14        1.40        4.97      1.44 o 
   3 -12  14        0.12        0.89      1.45 o 
  -4 -11  14       46.88       48.72      2.59 o 
  -3 -11  14       30.14       29.57      2.23 o 
  -2 -11  14        5.79        4.41      1.53 o 
  -1 -11  14        7.59        7.58      1.62 o 
   0 -11  14        0.04        2.37      1.68 o 
   1 -11  14        4.27        7.01      1.50 o 
   2 -11  14        2.44        2.98      1.26 o 
   3 -11  14        0.40       -0.04      1.42 o 
  -5 -10  14       16.52       22.11      1.77 o 
  -4 -10  14       24.65       29.80      1.94 o 
  -3 -10  14        6.04        6.35      1.25 o 
  -2 -10  14        0.92        0.74      1.31 o 
  -1 -10  14        9.18        8.83      1.32 o 
   0 -10  14        8.50        7.55      1.51 o 
   1 -10  14        0.22        2.66      1.20 o 
   2 -10  14        3.64        3.35      1.18 o 
   3 -10  14        3.24        2.09      1.24 o 
   4 -10  14        0.00       -0.68      1.12 o 
  -5  -9  14        0.82        0.45      1.02 o 
  -4  -9  14        9.62       10.77      1.40 o 
  -3  -9  14       11.89       12.72      1.26 o 
  -2  -9  14       11.22        9.42      0.97 o 
  -1  -9  14        0.91       -0.05      0.93 o 
   0  -9  14        4.50        5.60      1.37 o 
   1  -9  14        0.01        0.50      1.08 o 
   2  -9  14        1.00       -0.54      1.02 o 
   3  -9  14       12.04        8.69      2.28 o 
   4  -9  14        0.65        1.13      1.16 o 
  -6  -8  14        0.00        0.22      1.10 o 
  -5  -8  14       71.59       80.41      3.06 o 
  -4  -8  14       82.24       92.62      3.60 o 
  -3  -8  14       20.35       18.49      1.35 o 
  -2  -8  14        5.13        5.33      0.86 o 
  -1  -8  14       18.34       16.78      1.47 o 
   0  -8  14        0.82        1.57      1.11 o 
   1  -8  14        0.11       -0.88      0.94 o 
   2  -8  14        1.63        2.62      1.68 o 
   3  -8  14        0.08       -0.01      1.12 o 
   4  -8  14        0.15        1.91      1.18 o 
  -6  -7  14       57.80       68.42      2.93 o 
  -5  -7  14       10.38       13.52      1.45 o 
  -4  -7  14       31.88       33.67      2.06 o 
  -3  -7  14       22.15       22.50      1.26 o 
  -2  -7  14       20.74       22.42      1.23 o 
  -1  -7  14        1.33        4.17      1.07 o 
   0  -7  14        0.16        0.19      1.03 o 
   1  -7  14        1.49        1.37      1.04 o 
   2  -7  14       32.79       35.94      2.81 o 
   3  -7  14       11.99       15.42      1.70 o 
   4  -7  14        2.39        3.54      2.25 o 
  -6  -6  14        7.49       10.47      1.33 o 
  -5  -6  14       23.99       24.58      2.08 o 
  -4  -6  14        1.46        0.87      0.95 o 
  -3  -6  14        1.76        2.42      0.75 o 
  -2  -6  14        1.22        0.29      0.68 o 
  -1  -6  14        8.24       11.75      1.32 o 
   0  -6  14       11.01       10.90      1.56 o 
   1  -6  14        3.81        3.07      1.72 o 
   2  -6  14        4.10        3.94      1.26 o 
   3  -6  14        3.01        3.15      1.23 o 
   4  -6  14        0.19       -1.94      1.29 o 
  -7  -5  14        0.03       -0.64      0.98 o 
  -6  -5  14        0.00       -0.71      0.88 o 
  -5  -5  14       16.73       17.60      1.55 o 
  -4  -5  14        4.90        3.45      0.93 o 
  -3  -5  14        0.32       -0.03      0.65 o 
  -2  -5  14        0.36       -0.86      1.09 o 
  -1  -5  14        0.09        0.03      1.26 o 
   0  -5  14        0.22       -0.46      1.95 o 
   1  -5  14        7.51        7.39      1.38 o 
   2  -5  14        0.02        1.72      1.13 o 
   3  -5  14       14.50       15.20      1.72 o 
  -7  -4  14       16.39       18.48      2.47 o 
  -6  -4  14        0.15        0.08      0.92 o 
  -5  -4  14        0.13       -0.10      1.27 o 
  -4  -4  14       30.57       33.40      1.95 o 
  -3  -4  14        3.93        2.57      0.76 o 
  -2  -4  14        3.41        8.03      1.23 o 
  -1  -4  14        8.56       10.48      1.63 o 
   0  -4  14       10.64        9.86      1.52 o 
   1  -4  14        0.35       -0.83      1.04 o 
   2  -4  14        0.45       -0.04      1.61 o 
   3  -4  14        0.07        1.51      1.94 o 
  -7  -3  14       13.14       13.68      1.47 o 
  -6  -3  14        1.38       -0.97      0.91 o 
  -5  -3  14        2.16        1.99      1.04 o 
  -4  -3  14       16.66       18.88      1.36 o 
  -3  -3  14        1.23        2.58      0.80 o 
  -2  -3  14        2.55        4.58      1.15 o 
  -1  -3  14       58.05       72.98      3.41 o 
   0  -3  14        2.77        2.45      1.21 o 
   1  -3  14        0.06       -0.64      1.11 o 
   2  -3  14       20.97       25.51      2.09 o 
  -7  -2  14        6.10        4.28      4.54 o 
  -6  -2  14        4.72        3.66      1.02 o 
  -5  -2  14       33.41       35.59      2.23 o 
  -4  -2  14       16.44       17.06      1.42 o 
  -3  -2  14        5.22        5.58      0.92 o 
  -2  -2  14        4.90        4.17      1.18 o 
  -1  -2  14        2.32        2.60      1.68 o 
   0  -2  14       12.23       10.50      2.53 o 
   1  -2  14        4.52        6.75      1.49 o 
   2  -2  14       23.06       29.10      2.26 o 
  -6  -1  14        2.17        2.45      1.37 o 
  -5  -1  14        3.94        3.94      1.24 o 
  -4  -1  14        0.85        0.49      0.76 o 
  -3  -1  14       10.74       12.10      1.48 o 
  -2  -1  14       50.54       64.39      7.89 o 
  -1  -1  14        0.13        2.01      1.27 o 
   0  -1  14        7.60       11.17      2.09 o 
   1  -1  14        4.75       10.60      1.67 o 
  -6   0  14        0.16        0.32      1.39 o 
  -5   0  14        8.86        8.69      1.42 o 
  -4   0  14        1.28        0.19      1.09 o 
  -3   0  14       12.16       12.13      1.86 o 
  -2   0  14       17.54       25.25      3.81 o 
  -1   0  14        0.02       -0.49      1.24 o 
   0   0  14        2.26        1.06      1.39 o 
  -4   1  14        0.29        0.66      2.11 o 
  -3   1  14        0.30        4.96      2.02 o 
  -2   1  14        2.16        0.79      1.37 o 
  -2 -12  15        0.60       -0.09      1.34 o 
  -1 -12  15        1.49        2.14      1.67 o 
   0 -12  15       10.20       10.66      1.87 o 
   1 -12  15        0.67        1.30      1.35 o 
  -3 -11  15        0.03       -0.32      2.17 o 
  -2 -11  15        0.00       -0.20      1.37 o 
  -1 -11  15        3.53        4.80      1.54 o 
   0 -11  15       29.41       32.84      2.56 o 
   1 -11  15        0.52        1.80      1.34 o 
   2 -11  15        0.78       -1.59      1.84 o 
  -4 -10  15       21.30       26.00      1.92 o 
  -3 -10  15        0.36        0.51      1.10 o 
  -2 -10  15        6.19        7.25      1.69 o 
  -1 -10  15       14.21       19.00      2.06 o 
   0 -10  15       13.82       15.82      1.90 o 
   1 -10  15        0.04        0.76      1.19 o 
   2 -10  15        6.86        8.81      1.71 o 
  -4  -9  15        9.10        8.80      1.45 o 
  -3  -9  15        2.37        2.28      1.13 o 
  -2  -9  15       19.87       22.94      1.97 o 
  -1  -9  15       60.08       73.84      3.99 o 
   0  -9  15        1.55        2.08      1.30 o 
   1  -9  15        0.52        0.58      1.15 o 
   2  -9  15        3.94        0.53      1.71 o 
   3  -9  15       17.47       17.32      2.78 o 
  -5  -8  15        0.00       -1.38      1.01 o 
  -4  -8  15        1.01        1.11      1.08 o 
  -3  -8  15       45.21       50.03      2.14 o 
  -2  -8  15        3.12        4.92      1.27 o 
  -1  -8  15        0.84        1.41      1.30 o 
   0  -8  15        0.02       -1.20      1.10 o 
   1  -8  15        1.72        2.35      1.32 o 
   2  -8  15       86.59      108.55      4.72 o 
   3  -8  15       72.03       79.81      5.09 o 
  -5  -7  15       23.98       28.29      1.92 o 
  -4  -7  15       26.24       28.57      2.32 o 
  -3  -7  15        3.64        5.63      1.06 o 
  -2  -7  15       69.63       79.12      3.06 o 
  -1  -7  15       40.27       50.91      4.29 o 
   0  -7  15        5.24        4.66      1.36 o 
   1  -7  15       10.95       12.37      1.75 o 
   2  -7  15        0.93        1.17      1.64 o 
   3  -7  15        2.70        5.73      2.14 o 
  -6  -6  15        1.21        0.98      1.31 o 
  -5  -6  15       10.03       10.56      1.43 o 
  -4  -6  15        7.11        8.36      1.35 o 
  -3  -6  15        1.15        3.40      1.73 o 
  -2  -6  15       17.57       26.48      3.30 o 
  -1  -6  15       19.43       22.84      2.12 o 
   0  -6  15        7.69        6.25      1.53 o 
   1  -6  15       29.01       34.71      4.62 o 
   2  -6  15       93.19      123.23      8.98 o 
  -6  -5  15        1.62        2.68      1.12 o 
  -5  -5  15        8.31        8.08      1.33 o 
  -4  -5  15        0.27        0.39      0.98 o 
  -3  -5  15       14.01       14.38      1.90 o 
  -2  -5  15        4.96        6.27      1.33 o 
  -1  -5  15        4.07        2.21      1.32 o 
   0  -5  15        8.43        8.58      3.96 o 
   1  -5  15       32.26       44.65      2.86 o 
   2  -5  15       58.46       76.10      4.70 o 
  -6  -4  15        0.50        1.49      1.37 o 
  -5  -4  15        0.29       -0.86      1.35 o 
  -4  -4  15        8.63        6.89      1.30 o 
  -3  -4  15       29.00       33.71      2.53 o 
  -2  -4  15       58.44       77.17      6.20 o 
  -1  -4  15        7.59        9.51      1.69 o 
   0  -4  15       34.67       45.46      2.88 o 
   1  -4  15        1.18        4.53      1.50 o 
  -5  -3  15        0.01        0.07      1.03 o 
  -4  -3  15       24.15       28.91      2.03 o 
  -3  -3  15        0.54       -0.54      1.22 o 
  -2  -3  15        3.40        3.55      1.79 o 
  -1  -3  15        2.23        4.08      1.45 o 
   0  -3  15        7.82       10.34      3.41 o 
   1  -3  15       47.73       69.61      3.56 o 
  -5  -2  15        0.54       -0.78      1.08 o 
  -4  -2  15        0.90       -0.43      1.39 o 
  -3  -2  15        5.45        6.71      2.02 o 
  -2  -2  15        0.00        1.81      1.39 o 
  -1  -2  15       22.60       19.58      2.14 o 
   0  -2  15        5.53       11.67      2.67 o 
  -4  -1  15        2.30        5.81      2.64 o 
  -3  -1  15        6.20        5.13      2.07 o 
  -2  -1  15        6.20        9.06      2.57 o 
  -2 -10  16        9.15       14.04      2.74 o 
  -1 -10  16        4.62        5.07      1.61 o 
   0 -10  16       11.56       13.07      2.19 o 
  -3  -9  16       17.99       18.07      2.19 o 
  -2  -9  16        1.08        2.85      1.93 o 
  -1  -9  16        3.59        3.15      1.48 o 
   0  -9  16        1.00        3.18      1.48 o 
   1  -9  16        0.00        0.33      1.32 o 
  -4  -8  16        0.24        5.00      2.46 o 
  -3  -8  16        0.37       -0.89      1.32 o 
  -2  -8  16        2.45        3.23      1.42 o 
  -1  -8  16        0.25        1.12      1.30 o 
   0  -8  16       12.59       12.47      1.85 o 
   1  -8  16       11.05       18.18      2.10 o 
  -4  -7  16        8.12        6.15      1.67 o 
  -3  -7  16       18.23       18.43      2.92 o 
  -2  -7  16        6.28        5.31      1.56 o 
  -1  -7  16        0.20       -1.21      1.20 o 
   0  -7  16       20.15       23.86      2.26 o 
   1  -7  16       16.90       23.61      2.28 o 
  -4  -6  16        0.88        1.65      1.46 o 
  -3  -6  16        4.50        5.63      1.64 o 
  -2  -6  16        0.87        0.72      1.32 o 
  -1  -6  16        0.00        1.47      1.35 o 
   0  -6  16        0.51       -2.61      1.30 o 
  -4  -5  16        0.04       -1.45      2.04 o 
  -3  -5  16        1.17        0.80      1.68 o 
  -2  -5  16        7.29        8.75      1.72 o 
  -1  -5  16        1.43       -0.56      1.33 o 
   0  -5  16        4.35        8.11      2.94 o 
  -3  -4  16        1.91        2.51      1.95 o 
  -2  -4  16        0.23        0.28      2.38 o 
  -1  -4  16        3.78        3.19      1.49 o 
                                                 
